# Supplementary material for: Exploring the mystery of colon cancer from the perspective of molecular subtypes and treatment
Source: Sci Rep. 2024 May 13;14:10883. doi: 10.1038/s41598-024-60495-8 (PMC11091141; doi:10.1038/s41598-024-60495-8)
Supplement: Supplementary file 2 — Supplementary Tables. [file 41598_2024_60495_MOESM2_ESM.xlsx]

## Sheet: tableS1
Table S1: Single variable Cox regression analysis.
gene	HR	z	pvalue
DCN	1.05897	1.23128	0.21822
FAP	1.08909	2.1251	0.0335784
CCDC80	1.06159	1.44215	0.149261
COMP	1.10047	3.34193	0.000831993
AEBP1	1.15099	3.11238	0.00185585
COL1A1	1.0835	1.76536	0.0775025
MGP	1.12835	2.82744	0.00469213
IGFBP5	1.09305	1.91955	0.0549149
TNFAIP6	1.09576	2.1702	0.0299918
ISLR	1.12413	2.40883	0.0160036
SULF1	1.12002	2.51946	0.0117536
COL8A1	1.10856	2.59144	0.00955752
CDO1	1.04537	1.17872	0.238509
NOX4	1.15047	3.35169	0.000803192
CNN1	1.07188	2.00549	0.0449102
MEOX2	1.07601	2.23091	0.0256869
TNC	1.07869	1.72174	0.0851167
LUM	1.08875	1.79734	0.0722814
CDH2	1.08809	2.24703	0.0246383
HMCN1	1.10548	2.31237	0.0207575
MYL9	1.09904	1.98313	0.0473531
SFRP2	1.09404	3.289	0.00100545
ACTC1	1.06975	1.8363	0.0663134
FNDC1	1.07411	1.96985	0.0488551
COL1A2	1.11996	2.43027	0.0150874
COL14A1	1.04095	0.905817	0.365033
GAS1	1.07184	2.14207	0.032188
COL3A1	1.11916	2.40184	0.0163127
BGN	1.18302	3.41869	0.000629223
EFEMP1	1.0855	1.87071	0.0613847
FBLN1	1.05452	1.17198	0.241207
TAGLN	1.12865	2.63468	0.00842174

## Sheet: tableS2
TableS2: Multivariate Cox regression analysis.
id	HR	HR.95L	HR.95H	pvalue
DCN	0.599145	0.390953	0.918204	0.0186859
FAP	0.735881	0.531718	1.01844	0.0643465
CCDC80	0.759111	0.596153	0.966614	0.0253929
COMP	1.04618	0.915282	1.19581	0.507976
AEBP1	1.51932	0.999298	2.30997	0.0503854
COL1A1	0.610023	0.445194	0.83588	0.00210186
MGP	1.22399	0.910051	1.64623	0.181339
IGFBP5	1.13543	0.934234	1.37996	0.201832
TNFAIP6	0.973387	0.778705	1.21674	0.812722
ISLR	0.835036	0.625593	1.1146	0.221106
SULF1	0.960751	0.671316	1.37497	0.826712
COL8A1	1.25221	0.949657	1.65114	0.110959
CDO1	0.83026	0.705339	0.977306	0.0253597
NOX4	1.04706	0.77109	1.4218	0.768286
CNN1	1.08394	0.833016	1.41045	0.548516
MEOX2	1.04876	0.885944	1.24151	0.580185
TNC	1.03621	0.837547	1.28199	0.743278
LUM	1.38333	0.933103	2.05081	0.106246
CDH2	0.868465	0.731506	1.03107	0.107271
HMCN1	1.05259	0.802152	1.38122	0.711594
MYL9	0.649122	0.425356	0.990604	0.045098
SFRP2	1.17683	1.01278	1.36745	0.033526
ACTC1	0.954147	0.837475	1.08707	0.480596
FNDC1	0.674506	0.503546	0.903509	0.00828248
COL1A2	1.1741	0.623113	2.21231	0.619502
COL14A1	0.951989	0.759416	1.19339	0.669601
GAS1	1.00019	0.872666	1.14635	0.997841
COL3A1	1.38534	0.785478	2.4433	0.260213
BGN	1.63047	1.07083	2.48261	0.0226687
EFEMP1	1.13704	0.873205	1.4806	0.340375
FBLN1	1.00282	0.815719	1.23285	0.978644
TAGLN	1.43006	0.856992	2.38634	0.170923

## Sheet: tableS3
TableS3:The cluster A and B of signature genes.
gene	r	p	direct
AEBP1	0.786388	1.32005e-175	A
SPOCK1	0.779166	2.40327e-170	A
SULF1	0.772594	9.93804e-166	A
COL5A2	0.75971	4.09254e-157	A
COL1A2	0.759647	4.4961e-157	A
COL3A1	0.753877	2.16333e-153	A
FBN1	0.751932	3.57509e-152	A
FNDC1	0.749479	1.18572e-150	A
FAP	0.749264	1.60841e-150	A
ISLR	0.745228	4.64671e-148	A
TAGLN	0.744478	1.31711e-147	A
VCAN	0.742247	2.85491e-146	A
CCDC80	0.741098	1.37463e-145	A
DCN	0.740859	1.90297e-145	A
FBLN2	0.737861	1.10032e-143	A
ADAM12	0.73753	1.71719e-143	A
CTHRC1	0.735846	1.6318e-142	A
GFPT2	0.735645	2.13089e-142	A
DDR2	0.731322	6.34399e-140	A
LUM	0.730806	1.24314e-139	A
CLMP	0.726666	2.59009e-137	A
THBS2	0.724067	7.02802e-136	A
MYL9	0.720376	7.16561e-134	A
NOX4	0.719606	1.86391e-133	A
BGN	0.719332	2.61737e-133	A
COL11A1	0.718631	6.21566e-133	A
SYNDIG1	0.718522	7.11227e-133	A
COL1A1	0.699849	2.88086e-123	A
MEIS1	0.696553	1.19744e-121	A
POSTN	0.695329	4.7181e-121	A
ASPN	0.692369	1.2621e-119	A
CCDC8	0.691411	3.62947e-119	A
AOC3	0.690794	7.14427e-119	A
NAP1L3	0.689661	2.46933e-118	A
TNFAIP6	0.688949	5.36199e-118	A
COL8A1	0.685798	1.62145e-116	A
SFRP2	0.685116	3.36966e-116	A
MRGPRF	0.683544	1.80829e-115	A
GLI3	0.682651	4.66897e-115	A
COLEC12	0.682347	6.44868e-115	A
NDN	0.681962	9.69364e-115	A
PDLIM3	0.680586	4.14232e-114	A
VGLL3	0.678999	2.18981e-113	A
CDH2	0.678143	5.35096e-113	A
MFAP5	0.674991	1.40051e-111	A
MXRA5	0.674733	1.82735e-111	A
SFRP4	0.674385	2.61105e-111	A
GAS1	0.674276	2.92041e-111	A
EFEMP1	0.674134	3.3799e-111	A
NKX3-2	0.673189	8.89458e-111	A
HMCN1	0.672471	1.85057e-110	A
BNC2	0.671618	4.4105e-110	A
PLN	0.668625	9.05536e-109	A
C14orf132	0.668083	1.55994e-108	A
CNN1	0.668036	1.63411e-108	A
NEXN	0.667974	1.73897e-108	A
FBLN1	0.666947	4.8537e-108	A
MIR100HG	0.665229	2.67689e-107	A
TNC	0.662003	6.41582e-106	A
MGP	0.661832	7.58613e-106	A
MOXD1	0.661557	9.91835e-106	A
COL10A1	0.653107	3.33995e-102	A
PRICKLE1	0.65114	2.13006e-101	A
IGFBP5	0.649626	8.78845e-101	A
PPP1R3C	0.640538	3.67515e-97	A
COL14A1	0.640325	4.45079e-97	A
MFAP4	0.629135	8.69366e-93	A
NTM	0.62834	1.72674e-92	A
FN1	0.627172	4.71931e-92	A
MEOX2	0.626814	6.41723e-92	A
GREM1	0.626227	1.06031e-91	A
SLIT2	0.625025	2.95975e-91	A
FGF7	0.623229	1.36056e-90	A
TCEAL7	0.621272	7.08735e-90	A
CDO1	0.614472	2.00447e-87	A
CRISPLD1	0.614228	2.4488e-87	A
FLRT2	0.611282	2.70119e-86	A
PRELP	0.600935	1.01895e-82	A
ROR2	0.600015	2.08923e-82	A
KCND2	0.598637	6.09422e-82	A
PTGIS	0.591723	1.21433e-79	A
DPT	0.582445	1.21258e-76	A
COMP	0.57955	1.00042e-75	A
MEIS2	0.577086	5.92714e-75	A
NPR3	0.573481	7.79008e-74	A
OLR1	0.573382	8.35733e-74	A
RNF150	0.562305	1.87466e-70	A
RSPO3	0.562243	1.95616e-70	A
ACTG2	0.559933	9.42205e-70	A
AGTR1	0.55619	1.17289e-68	A
CD109	0.555856	1.46664e-68	A
SPP1	0.552983	9.92092e-68	A
ZFHX4	0.551085	3.47132e-67	A
MARCO	0.542009	1.24312e-64	A
ACTC1	0.525807	2.91333e-60	A
CCL21	0.524168	7.82416e-60	A
OMD	0.510968	1.83822e-56	A
CALB2	0.506261	2.69769e-55	A
EPYC	0.492094	6.83281e-52	A

## Sheet: tableS4
TableS4:The cluster A and B of signature immune cells.
gene	r	p	direct
Macrophages_M2_CIBERSORT	0.282859	9.40672e-17	A
Macrophages_M0_CIBERSORT	0.269921	2.43849e-15	A
Mast_cells_resting_CIBERSORT	0.1635	2.15793e-06	A
Macrophages_M1_CIBERSORT	0.152711	9.7992e-06	A
Neutrophils_CIBERSORT	0.110853	0.00137132	A
Eosinophils_CIBERSORT	0.0653296	0.0597767	A
T_cells_CD4_naive_CIBERSORT	0.00685423	0.843599	A
B_cells_memory_CIBERSORT	0.00583597	0.866597	A
Monocytes_CIBERSORT	0.00580403	0.867321	A
T_cells_gamma_delta_CIBERSORT	-0.0139893	0.687182	B
Dendritic_cells_resting_CIBERSORT	-0.0200452	0.563918	B
B_cells_naive_CIBERSORT	-0.0289159	0.405139	B
T_cells_follicular_helper_CIBERSORT	-0.0554822	0.109996	B
Dendritic_cells_activated_CIBERSORT	-0.0723141	0.0371424	B
NK_cells_resting_CIBERSORT	-0.0727425	0.0360312	B
T_cells_CD4_memory_activated_CIBERSORT	-0.0744637	0.0318476	B
NK_cells_activated_CIBERSORT	-0.0752471	0.0300854	B
Mast_cells_activated_CIBERSORT	-0.0861334	0.0129969	B
T_cells_CD8_CIBERSORT	-0.177728	2.5124e-07	B
T_cells_CD4_memory_resting_CIBERSORT	-0.185976	6.65418e-08	B
Plasma_cells_CIBERSORT	-0.225447	4.8976e-11	B
T_cells_regulatory_(Tregs)_CIBERSORT	-0.246958	5.18054e-13	B

## Sheet: tableS5
TableS5: Drug sensitivity test between high and low cluster of ccle.
drug	avg.ic50.high	avg.ic50.low	fc	log2fc	diff	dirct	pvalue	scale.diff
Erlotinib	37.72	20.7217	1.82031	0.864186	16.9983	low	0.291887	-0.0271006
Rapamycin	0.628111	0.341405	1.83979	0.879538	0.286707	low	0.783312	-0.0603383
MG-132	1.10426	3.47662	0.317626	-1.6546	-2.37235	high	0.74515	-0.0656269
Paclitaxel	1.61672	0.402521	4.01648	2.00593	1.2142	low	0.920362	-0.0584936
Sorafenib	45.6733	23.2183	1.96712	0.976087	22.455	low	0.151167	-0.0162479
Crizotinib	28.1391	17.493	1.6086	0.685802	10.6462	low	0.353581	-0.0397344
Dasatinib	18.1936	29.9848	0.606762	-0.720799	-11.7912	high	0.0189252	-0.0843599
BMS-536924	9.4489	23.9121	0.395152	-1.33952	-14.4632	high	0.707589	-0.0896743
Entinostat	36.333	13.2665	2.73871	1.45349	23.0665	low	0.0857779	-0.0150316
Bortezomib	0.0225707	0.0229712	0.982565	-0.0253748	-0.000400495	high	0.258492	-0.0609093
Lapatinib	84.4301	35.5071	2.37784	1.24965	48.923	low	0.634596	0.0363944
GSK269962A	29.0705	41.4963	0.700557	-0.513425	-12.4257	high	0.483258	-0.0856221
Doxorubicin	2.62526	4.82764	0.543799	-0.878855	-2.20237	high	0.144015	-0.0652888
Etoposide	64.7604	54.6912	1.18411	0.243803	10.0692	low	0.582001	-0.0408819
Gemcitabine	2.08662	3.14212	0.66408	-0.590572	-1.0555	high	0.452443	-0.0630078
Mitomycin-C	1.46882	2.87677	0.51058	-0.96979	-1.40795	high	0.394197	-0.0637088
Vinorelbine	0.283961	0.198036	1.43389	0.519932	0.0859253	low	0.841498	-0.0607376
NSC-87877	202.287	206.813	0.978119	-0.0319181	-4.52526	high	0.802593	-0.0699088
Bicalutamide	34.5049	61.0649	0.565053	-0.823543	-26.56	high	0.303622	-0.113734
QS11	66.3283	99.0244	0.669818	-0.578159	-32.6961	high	0.841498	-0.125938
CP466722	37.9059	40.0194	0.947188	-0.0782775	-2.11351	high	0.841498	-0.0651121
Midostaurin	3.59924	3.38298	1.06392	0.0893952	0.216254	low	0.291887	-0.0604784
CHIR-99021	31.4476	75.1059	0.41871	-1.25598	-43.6583	high	0.0905923	-0.14774
Ponatinib	3.6777	6.13983	0.598991	-0.739393	-2.46212	high	0.068507	-0.0658054
AZD6482	41.8983	60.8655	0.688375	-0.538733	-18.9672	high	0.190936	-0.0986324
JNK-9L	1.89355	4.12605	0.458926	-1.12367	-2.2325	high	0.564923	-0.0653487
PF-562271	15.2322	16.6178	0.916617	-0.125609	-1.38565	high	0.616845	-0.0636644
HG6-64-1	9.64457	22.5332	0.428017	-1.22426	-12.8886	high	0.0349539	-0.0865426
JQ1	7.00976	10.0791	0.695477	-0.523925	-3.06931	high	0.315659	-0.0670131
JQ12	19.4134	20.3124	0.955745	-0.0653022	-0.898921	high	0.98006	-0.0626964
DMOG	2745.43	4330.27	0.634009	-0.657424	-1584.84	high	0.112003	-3.21299
FTI-277	13.9839	20.0031	0.699088	-0.516453	-6.01916	high	0.258492	-0.07288
OSU-03012	13.5046	81.482	0.165738	-2.59303	-67.9774	high	0.0327446	-0.196109
Shikonin	13.9057	4.91728	2.82791	1.49974	8.98837	low	0.0397462	-0.0430316
AKT inhibitor VIII	28.4373	30.2027	0.941548	-0.0868931	-1.7654	high	0.940229	-0.0644197
Embelin	65.7599	77.5533	0.847932	-0.23798	-11.7934	high	0.880785	-0.0843644
FH535	22.8811	70.2263	0.32582	-1.61785	-47.3451	high	0.340639	-0.155073
PAC-1	20.7065	29.5912	0.699754	-0.515081	-8.88464	high	0.802593	-0.0785792
IPA-3	187.694	442.971	0.423715	-1.23883	-255.278	high	0.0306532	-0.56863
GSK650394	105.359	74.4871	1.41446	0.500247	30.8716	low	0.353581	0.000491934
BAY-61-3606	38.7977	75.7413	0.51224	-0.965107	-36.9435	high	0.599311	-0.134385
5-Fluorouracil	159.4	64.7165	2.46305	1.30044	94.6833	low	0.327999	0.127407
Thapsigargin	0.453832	0.897624	0.505593	-0.983953	-0.443792	high	0.227787	-0.0617912
Obatoclax Mesylate	1.9562	26.6333	0.0734491	-3.76711	-24.6772	high	0.047945	-0.109989
BMS-754807	3.73177	6.42103	0.58118	-0.782943	-2.68926	high	0.483258	-0.0662572
Linsitinib	25.0183	39.0233	0.641113	-0.641349	-14.0049	high	0.940229	-0.0887629
Bexarotene	70.0761	80.4368	0.871194	-0.198933	-10.3607	high	0.880785	-0.0815149
Bleomycin	76.6202	69.2787	1.10597	0.145312	7.34148	low	0.531492	-0.0463071
LFM-A13	166.504	258.339	0.644515	-0.633713	-91.8357	high	0.0646579	-0.24356
GW-2580	281.078	364.954	0.770174	-0.376743	-83.8757	high	0.158581	-0.227729
Luminespib	0.18825	1.77111	0.106289	-3.23393	-1.58286	high	0.0349539	-0.0640567
Phenformin	16589.1	7172.53	2.31287	1.20969	9416.61	low	0.0646579	18.6678
Bryostatin 1	0.119014	0.109881	1.08311	0.115178	0.00913214	low	0.467713	-0.0608904
Pazopanib	94.9592	114.589	0.828696	-0.271085	-19.6295	high	0.269323	-0.0999496
Dacinostat	0.220048	0.496355	0.443328	-1.17356	-0.276307	high	0.960132	-0.0614581
Epothilone B	0.109315	0.077391	1.4125	0.498249	0.0319236	low	0.599311	-0.060845
GSK1904529A	24.5306	48.8169	0.502502	-0.9928	-24.2863	high	0.0905923	-0.109212
BMS-345541	84.4644	40.3023	2.09577	1.06748	44.1621	low	0.726289	0.0269254
Tipifarnib	36.7306	82.1637	0.447041	-1.16152	-45.4331	high	0.98006	-0.15127
Avagacestat	143.328	132.551	1.0813	0.112773	10.7771	low	0.98006	-0.039474
Ruxolitinib	92.7653	123.545	0.750862	-0.41338	-30.7798	high	0.166261	-0.122126
AS601245	27.1839	58.5709	0.464119	-1.10743	-31.3871	high	0.24796	-0.123334
Ispinesib Mesylate	1.06265	0.50848	2.08986	1.06341	0.554171	low	0.652555	-0.0598063
TL-2-105	134.95	125.14	1.07839	0.108874	9.80929	low	0.940229	-0.0413988
AT-7519	50.0552	36.669	1.36505	0.448958	13.3862	low	0.821992	-0.0342847
TAK-715	195.838	94.6031	2.0701	1.0497	101.235	low	0.174211	0.140437
BX-912	84.3913	75.2831	1.12099	0.164768	9.10818	low	0.940229	-0.0427933
ZSTK474	17.2569	29.0079	0.594904	-0.74927	-11.751	high	0.548084	-0.08428
AS605240	114.584	81.3671	1.40824	0.493894	33.2174	low	0.689061	0.00515746
Genentech Cpd 10	85.8614	43.2837	1.98369	0.988186	42.5777	low	0.74515	0.0237743
GSK1070916	23.4171	17.5017	1.33799	0.420064	5.91535	low	0.422746	-0.0491435
Enzastaurin	107.429	47.3191	2.2703	1.18288	60.1095	low	0.582001	0.0586433
GSK429286A	296.005	350.324	0.844945	-0.243071	-54.3196	high	0.74515	-0.168945
FMK	235.186	297.851	0.789609	-0.340789	-62.6651	high	0.24796	-0.185543
QL-XII-47	44.5979	49.9228	0.893338	-0.162723	-5.32488	high	0.880785	-0.0714992
IC-87114	336.936	396.982	0.848745	-0.236596	-60.0453	high	0.764161	-0.180333
Idelalisib	208.603	160.579	1.29907	0.377478	48.0242	low	0.531492	0.0346067
UNC0638	116.42	220.994	0.526801	-0.924671	-104.574	high	0.269323	-0.268896
Cabozantinib	38.4201	61.5871	0.623834	-0.680766	-23.1669	high	0.437452	-0.106985
WZ3105	15.6902	10.4776	1.49751	0.582561	5.21264	low	0.227787	-0.0505411
XMD14-99	149.866	174.684	0.857928	-0.221072	-24.8178	high	0.599311	-0.110269
Quizartinib	17.0074	17.1859	0.989614	-0.0150627	-0.178498	high	0.689061	-0.0612635
CP724714	125.574	106.532	1.17875	0.237252	19.0421	low	0.467713	-0.0230357
JW-7-24-1	49.2209	41.7397	1.17923	0.237851	7.48121	low	0.74515	-0.0460292
NPK76-II-72-1	75.9364	101.109	0.751039	-0.41304	-25.1721	high	0.8611	-0.110973
STF-62247	165.148	173.587	0.951385	-0.0718983	-8.43888	high	0.880785	-0.0776926
NG-25	63.3983	96.9473	0.653946	-0.612757	-33.549	high	0.515153	-0.127634
TL-1-85	84.7903	121.093	0.700205	-0.514151	-36.3032	high	0.303622	-0.133112
VX-11e	21.1927	15.0282	1.4102	0.495897	6.16452	low	0.408326	-0.0486479
FR-180204	207.989	241.468	0.861353	-0.215323	-33.4787	high	0.707589	-0.127494
ACY-1215	33.6288	26.7667	1.25637	0.329258	6.86209	low	0.548084	-0.0472605
Tubastatin A	235.049	244.712	0.960512	-0.0581247	-9.66323	high	0.764161	-0.0801277
Zibotentan	359.78	407.157	0.883638	-0.178472	-47.3774	high	0.452443	-0.155137
Sepantronium bromide	9.46445	12.896	0.733906	-0.446332	-3.43154	high	0.0131134	-0.0677335
NSC-207895	117.449	239.953	0.489466	-1.03072	-122.504	high	0.582001	-0.304557
VNLG/124	89.62	81.5852	1.09848	0.135514	8.03486	low	0.726289	-0.044928
AR-42	1.29469	9.37812	0.138054	-2.85669	-8.08343	high	0.880785	-0.0769856
CUDC-101	2.2118	6.93462	0.31895	-1.6486	-4.72282	high	0.582001	-0.0703017
Belinostat	1.4285	18.0049	0.0793393	-3.65582	-16.5764	high	0.8611	-0.0938773
I-BET-762	136.312	169.48	0.804295	-0.314204	-33.1682	high	0.548084	-0.126877
CAY10603	5.63235	28.0334	0.200916	-2.31534	-22.4011	high	0.548084	-0.105462
Linifanib	15.0653	21.0702	0.715004	-0.483977	-6.00493	high	0.047945	-0.0728517
BIX02189	156.252	230.042	0.679232	-0.558023	-73.7899	high	0.467713	-0.207669
Alectinib	70.6769	89.9118	0.786069	-0.347273	-19.235	high	0.394197	-0.0991649
Pelitinib	37.1044	37.3078	0.994547	-0.00788808	-0.203427	high	0.408326	-0.0613131
Omipalisib	1.10453	0.427662	2.58273	1.3689	0.676872	low	1	-0.0595623
JNJ38877605	142.857	191.994	0.74407	-0.42649	-49.1371	high	0.8611	-0.158637
SU11274	130.336	128.748	1.01233	0.0176817	1.58765	low	0.821992	-0.0577509
KIN001-236	144.813	167.694	0.863557	-0.211637	-22.8806	high	0.548084	-0.106416
KIN001-244	111.786	120.602	0.926906	-0.109505	-8.81528	high	0.548084	-0.0784412
WHI-P97	125.794	156.207	0.805303	-0.312396	-30.413	high	0.303622	-0.121397
KIN001-042	142.551	132.733	1.07397	0.102948	9.81775	low	0.8611	-0.041382
KIN001-260	262.484	264.598	0.992011	-0.0115715	-2.1138	high	0.531492	-0.0651127
KIN001-266	50.5418	141.191	0.357967	-1.4821	-90.6493	high	0.291887	-0.241201
Masitinib	163.953	89.2244	1.83753	0.877769	74.7282	low	0.380362	0.0877184
Amuvatinib	159.624	65.6532	2.43132	1.28174	93.9705	low	0.599311	0.125989
MPS-1-IN-1	100.384	149.569	0.671157	-0.575278	-49.1847	high	0.821992	-0.158732
NVP-BHG712	56.6142	56.175	1.00782	0.011236	0.439212	low	0.467713	-0.060035
OSI-930	109.165	134.013	0.814585	-0.295863	-24.848	high	0.112003	-0.110329
OSI-027	28.2399	61.2682	0.460923	-1.1174	-33.0283	high	0.315659	-0.126598
CX-5461	92.2635	87.1416	1.05878	0.0823985	5.12191	low	0.900543	-0.0507216
PHA-793887	77.144	115.162	0.669877	-0.578033	-38.0175	high	0.380362	-0.136522
PI-103	29.9905	113.268	0.264774	-1.91717	-83.2777	high	0.00545616	-0.22654
PIK-93	72.2753	129.703	0.557237	-0.843636	-57.4276	high	0.515153	-0.175126
SB52334	182.377	192.241	0.948691	-0.0759897	-9.86368	high	0.652555	-0.0805264
TPCA-1	72.1104	92.1276	0.782724	-0.353425	-20.0171	high	0.670713	-0.100721
Fedratinib	50.4333	57.6248	0.875202	-0.192313	-7.19149	high	0.8611	-0.0752117
Foretinib	2.1245	5.20236	0.408373	-1.29204	-3.07785	high	0.190936	-0.0670301
Y-39983	249.081	219.245	1.13609	0.184076	29.8367	low	0.689061	-0.00156628
YM201636	38.684	45.2133	0.855589	-0.225009	-6.52928	high	0.821992	-0.0738946
Tivozanib	2.07075	2.61737	0.791159	-0.337961	-0.546614	high	0.380362	-0.0619957
WYE-125132	13.9467	9.15452	1.52347	0.607364	4.79214	low	0.783312	-0.0513774
GSK690693	137.945	101.889	1.35388	0.437095	36.0561	low	0.124077	0.0108034
SNX-2112	8.77298	2.77982	3.15595	1.65808	5.99316	low	0.303622	-0.0489887
QL-XI-92	125.79	163.324	0.770187	-0.376719	-37.5339	high	0.291887	-0.13556
XMD13-2	89.6006	74.8186	1.19757	0.260111	14.782	low	0.8611	-0.0315087
QL-X-138	45.9957	31.8846	1.44257	0.528641	14.1112	low	0.634596	-0.0328429
XMD15-27	183.731	214.52	0.856475	-0.223517	-30.789	high	0.616845	-0.122145
T0901317	160.632	167.648	0.958147	-0.0616807	-7.01653	high	0.499073	-0.0748637
Selisistat	330.617	418.232	0.790511	-0.339143	-87.6151	high	0.280455	-0.235166
Tenovin-6	34.1266	74.2572	0.459572	-1.12164	-40.1306	high	0.124077	-0.140724
THZ-2-49	71.9425	205.123	0.350729	-1.51157	-133.18	high	0.0646579	-0.325791
KIN001-270	282.871	334.487	0.845687	-0.241804	-51.6155	high	0.783312	-0.163567
THZ-2-102-1	21.1082	19.6744	1.07288	0.101486	1.43382	low	0.151167	-0.0580568
AT7867	177.311	189.985	0.93329	-0.0996024	-12.6739	high	0.900543	-0.0861156
CI-1033	62.1126	127.025	0.488979	-1.03215	-64.9125	high	1	-0.190013
PF-00299804	24.3963	24.9218	0.978914	-0.0307464	-0.525507	high	0.467713	-0.0619537
TWS119	55.6426	146.967	0.378606	-1.40123	-91.3245	high	0.452443	-0.242544
Torin 2	6.95016	2.96552	2.34366	1.22876	3.98464	low	0.315659	-0.0529835
Pilaralisib	77.3952	95.6457	0.809187	-0.305455	-18.2504	high	0.394197	-0.0972068
GSK1059615	9.20523	21.7745	0.422752	-1.24212	-12.5693	high	0.940229	-0.0859076
Voxtalisib	189.535	190.437	0.995265	-0.00684701	-0.90167	high	0.900543	-0.0627019
Brivanib, BMS-540215	210.341	227.206	0.925774	-0.111268	-16.8646	high	0.841498	-0.0944504
BIBF-1120	74.0005	71.0263	1.04187	0.0591809	2.97416	low	0.900543	-0.0549932
AST-1306	20.3468	48.8446	0.416562	-1.2634	-28.4978	high	0.380362	-0.117588
Apitolisib	8.3002	6.09532	1.36173	0.445445	2.20488	low	0.920362	-0.0565232
LIMK1 inhibitor BMS4	310.821	360.518	0.862149	-0.21399	-49.6977	high	0.821992	-0.159752
kb NB 142-70	49.0396	189.977	0.258134	-1.95381	-140.937	high	0.380362	-0.341219
Sphingosine Kinase 1 Inhibitor II	52.2604	66.5522	0.785255	-0.348767	-14.2917	high	0.366823	-0.0893334
eEF2K Inhibitor, A-484954	421.782	463.805	0.909396	-0.13702	-42.0227	high	0.764161	-0.144487
MetAP2 Inhibitor, A832234	23.3585	17.0507	1.36995	0.454124	6.3079	low	0.599311	-0.0483628
Venotoclax	4.73797	5.4176	0.874552	-0.193384	-0.679628	high	0.548084	-0.0622602
CPI-613	389.359	540.767	0.720013	-0.473906	-151.408	high	0.802593	-0.362043
CAY10566	28.3743	24.4464	1.16068	0.214965	3.92794	low	0.499073	-0.0530963
Ara-G	339.836	409.257	0.830372	-0.26817	-69.4213	high	0.499073	-0.19898
Pemetrexed	43.3306	23.6778	1.83001	0.871851	19.6528	low	0.237726	-0.0218211
Alisertib	10.0555	10.0731	0.998257	-0.00251746	-0.0175619	high	0.98006	-0.0609435
Flavopiridol	0.931415	3.21105	0.290066	-1.78555	-2.27963	high	0.499073	-0.0654425
C-75	290.79	402.015	0.723332	-0.467271	-111.225	high	0.315659	-0.282123
CAP-232, TT-232, TLN-232	199.212	191.77	1.03881	0.0549338	7.44285	low	0.634596	-0.0461055
Trichostatin A	0.554648	1.29049	0.429796	-1.21828	-0.735843	high	1	-0.062372
Panobinostat	0.201709	1.23713	0.163046	-2.61665	-1.03542	high	0.900543	-0.0629679
LCL161	62.9187	97.0872	0.648064	-0.625792	-34.1685	high	0.182434	-0.128866
IMD-0354	26.7682	8.74681	3.06033	1.61369	18.0213	low	0.408326	-0.0250659
MIM1	89.1674	220.286	0.40478	-1.30479	-131.119	high	0.0767563	-0.321691
ETP-45835	338.625	399.518	0.847584	-0.238573	-60.8931	high	0.237726	-0.182019
CD532	5.54505	3.63699	1.52463	0.608455	1.90806	low	0.764161	-0.0571136
NSC319726	0.208707	0.153309	1.36134	0.445031	0.0553973	low	0.237726	-0.0607983
ARRY-520	0.67488	0.47452	1.42224	0.508161	0.20036	low	0.599311	-0.06051
SB505124	66.6345	167.437	0.397968	-1.32928	-100.802	high	0.452443	-0.261394
A-83-01	133.19	129.586	1.02781	0.0395746	3.60387	low	0.380362	-0.0537408
LDN-193189	3.99679	4.83841	0.826055	-0.27569	-0.841616	high	0.689061	-0.0625824
FTY-720	13.838	19.1869	0.721222	-0.471485	-5.34889	high	0.452443	-0.0715469
BAM7	274.73	253.928	1.08192	0.113596	20.8022	low	0.548084	-0.0195351
AGI-6780	7.79561	22.8902	0.340565	-1.554	-15.0946	high	0.408326	-0.0909302
Kobe2602	238.78	288.421	0.827886	-0.272495	-49.6411	high	0.437452	-0.15964
LGK974	37.1755	34.6786	1.072	0.100309	2.49697	low	0.726289	-0.0559423
Wnt-C59	26.2052	40.0003	0.655125	-0.610157	-13.7951	high	0.548084	-0.0883456
RU-SKI 43	174.425	191.747	0.909662	-0.136597	-17.3219	high	0.422746	-0.0953601
AICA Ribonucleotide	6693.91	9494.84	0.705005	-0.504295	-2800.93	high	0.047945	-5.63168
Vinblastine	0.115431	0.209282	0.551558	-0.858416	-0.093851	high	0.166261	-0.0610952
Cisplatin	54.3211	125.175	0.433961	-1.20436	-70.8541	high	0.0423392	-0.20183
Cytarabine	6.99456	7.72949	0.904918	-0.144141	-0.734933	high	0.515153	-0.0623702
Docetaxel	0.0319022	0.0598136	0.533361	-0.906816	-0.0279114	high	0.0811677	-0.060964
Methotrexate	1.73827	2.51011	0.69251	-0.530094	-0.771834	high	0.599311	-0.0624436
Tretinoin	142.055	163.271	0.870058	-0.200817	-21.2158	high	0.408326	-0.103105
Gefitinib	5.32766	6.62305	0.804412	-0.313993	-1.29539	high	0.548084	-0.0634849
Navitoclax	13.9363	19.2733	0.723091	-0.46775	-5.33693	high	0.112003	-0.0715231
Vorinostat	5.02486	16.2508	0.309206	-1.69336	-11.226	high	0.199718	-0.0832359
Nilotinib	25.5343	39.7012	0.643162	-0.636746	-14.1669	high	0.130474	-0.089085
Refametinib	1.95956	4.68809	0.417987	-1.25847	-2.72853	high	0.634596	-0.0663353
CI-1040	6.0049	12.7499	0.470978	-1.08627	-6.74496	high	0.652555	-0.0743236
Temsirolimus	0.819681	2.15817	0.379804	-1.39667	-1.33849	high	0.00545616	-0.0635706
Olaparib	54.6916	88.1794	0.620231	-0.689122	-33.4878	high	0.0327446	-0.127512
Veliparib	76.3678	89.8275	0.850161	-0.234192	-13.4597	high	0.452443	-0.0876784
Bosutinib	14.763	21.7466	0.678864	-0.558805	-6.98362	high	0.0905923	-0.0747982
Lenalidomide	72.2259	101.606	0.710841	-0.4924	-29.3803	high	0.106317	-0.119343
Axitinib	20.004	30.805	0.649374	-0.622877	-10.801	high	0.068507	-0.0823907
AZD7762	3.85176	6.16489	0.624789	-0.678558	-2.31313	high	0.137119	-0.0655091
GW441756	25.1479	40.9907	0.613502	-0.704859	-15.8428	high	0.499073	-0.0924183
Lestaurtinib	2.49328	5.8884	0.423421	-1.23983	-3.39513	high	0.00699895	-0.0676611
SB216763	103.702	205.795	0.503908	-0.988767	-102.093	high	0.124077	-0.263961
Tanespimycin	1.54933	3.0599	0.506334	-0.981838	-1.51057	high	0.068507	-0.0639129
VX-702	25.1244	40.0581	0.627199	-0.673004	-14.9337	high	0.0397462	-0.0906101
Motesanib	30.2564	47.3099	0.639537	-0.6449	-17.0535	high	0.0306532	-0.0948261
KU-55933	142.972	157.736	0.906404	-0.141774	-14.7634	high	0.380362	-0.0902714
Elesclomol	0.210691	1.98414	0.106188	-3.23531	-1.77344	high	6.59558e-05	-0.0644357
Afatinib	3.54493	6.3617	0.557231	-0.843653	-2.81676	high	0.452443	-0.0665108
Vismodegib	103.122	204.001	0.505496	-0.984227	-100.879	high	0.00204652	-0.261547
PLX-4720	114.186	158.549	0.72019	-0.473551	-44.3637	high	0.158581	-0.149143
BX795	25.4687	42.248	0.602838	-0.730157	-16.7793	high	0.0176132	-0.0942808
NU7441	23.7954	30.494	0.780331	-0.357842	-6.69859	high	0.467713	-0.0742313
SL0101	136.247	189.159	0.72028	-0.47337	-52.9114	high	0.0857779	-0.166144
Doramapimod	126.999	197.025	0.644583	-0.633561	-70.026	high	0.227787	-0.200183
JNK Inhibitor VIII	148.69	229.597	0.647615	-0.626792	-80.9066	high	0.0956166	-0.221823
Wee1 Inhibitor	17.0929	35.3675	0.483293	-1.04903	-18.2746	high	0.0189252	-0.0972549
Nutlin-3a (-)	55.2296	110.54	0.499635	-1.00105	-55.3103	high	0.0349539	-0.170915
Mirin	344.037	1026.78	0.335063	-1.57749	-682.745	high	0.689061	-1.41882
PD173074	29.0127	37.0133	0.783846	-0.351358	-8.00058	high	0.24796	-0.0768209
ZM447439	30.2365	29.1337	1.03785	0.0536029	1.10281	low	0.531492	-0.0587151
RO-3306	55.7077	90.7816	0.613646	-0.704522	-35.0738	high	0.0905923	-0.130667
MK-2206	20.1889	17.1964	1.17402	0.231458	2.99253	low	0.920362	-0.0549567
Palbociclib	25.1962	21.3699	1.17905	0.237627	3.82631	low	0.582001	-0.0532984
Dactolisib	0.599652	0.66793	0.897777	-0.155571	-0.068278	high	0.137119	-0.0610443
Pictilisib	19.6284	23.8195	0.824049	-0.279198	-4.19106	high	0.707589	-0.0692441
AZD8055	5.04715	7.59145	0.664847	-0.588906	-2.5443	high	0.315659	-0.0659689
PD0325901	0.187339	0.766418	0.244435	-2.03248	-0.579079	high	0.303622	-0.0620603
SB590885	67.4659	73.2391	0.921173	-0.118456	-5.7732	high	0.783312	-0.0723908
Selumetinib	15.5864	32.4647	0.480102	-1.05859	-16.8783	high	0.0725379	-0.0944778
CCT007093	105.312	116.167	0.906558	-0.141529	-10.8548	high	0.437452	-0.0824977
EHT-1864	88.4974	77.7898	1.13765	0.186055	10.7076	low	0.98006	-0.0396121
Cetuximab	523.391	618.78	0.845844	-0.241537	-95.3889	high	0.880785	-0.250627
PF-4708671	85.9396	128.712	0.66769	-0.582749	-42.7721	high	0.670713	-0.145978
Serdemetan	64.3643	61.8089	1.04134	0.0584459	2.55539	low	0.689061	-0.0558261
AZD4547	74.0195	110.867	0.667639	-0.58286	-36.848	high	0.452443	-0.134195
Capivasertib	124.371	182.756	0.680528	-0.555273	-58.3855	high	0.900543	-0.177031
HG-5-113-01	6.85138	11.2486	0.609087	-0.71528	-4.39723	high	0.124077	-0.0696542
HG-5-88-01	32.3052	42.1975	0.765572	-0.385389	-9.89226	high	0.599311	-0.0805832
TW 37	2.51478	18.8288	0.13356	-2.90444	-16.314	high	0.00759196	-0.0933554
XMD11-85h	65.6108	123.046	0.533221	-0.907194	-57.4353	high	0.0112625	-0.175142
ZG-10	30.2997	39.418	0.768677	-0.379551	-9.1183	high	0.218141	-0.0790439
XMD8-92	42.7937	68.3025	0.626532	-0.674539	-25.5088	high	0.047945	-0.111643
QL-VIII-58	1.9523	4.17446	0.467677	-1.09642	-2.22216	high	0.0541458	-0.0653282
CCT-018159	50.1525	160.696	0.312095	-1.67994	-110.544	high	0.199718	-0.280769
Rucaparib	78.545	107.067	0.733609	-0.446916	-28.5215	high	0.340639	-0.117635
AZ20	10.6966	10.3215	1.03634	0.0514996	0.375101	low	0.394197	-0.0601625
KU-60019	57.672	131.316	0.439184	-1.1871	-73.6443	high	0.047945	-0.207379
Tamoxifen	85.2498	92.655	0.920077	-0.120174	-7.40527	high	0.452443	-0.0756369
PFI-1	32.3225	59.1055	0.546862	-0.870751	-26.7829	high	0.047945	-0.114177
IOX2	1.62556	1.99275	0.815736	-0.293826	-0.367193	high	0.151167	-0.0616388
YK-4-279	25.8385	73.1478	0.353237	-1.50129	-47.3093	high	0.802593	-0.155002
(5Z)-7-Oxozeaenol	2.30627	21.5141	0.107198	-3.22164	-19.2078	high	0.0141335	-0.0991109
Piperlongumine	12.1236	42.716	0.283819	-1.81696	-30.5924	high	0.00354133	-0.121754
Daporinad	1.27693	1.13954	1.12056	0.16422	0.137383	low	0.670713	-0.0606353
Talazoparib	56.4942	100.369	0.562867	-0.829133	-43.8744	high	0.068507	-0.14817
rTRAIL	1.00598	1.16112	0.866389	-0.206914	-0.155139	high	0.531492	-0.0612171
UNC1215	17.4407	20.5923	0.846953	-0.239646	-3.15159	high	0.515153	-0.0671767
UNC0642	7.35598	9.44819	0.778559	-0.361122	-2.09222	high	0.144015	-0.0650697
SGC0946	8.28013	9.64249	0.858713	-0.219752	-1.36236	high	0.237726	-0.0636181
ICL1100013	77.899	95.7151	0.813863	-0.297142	-17.8161	high	0.327999	-0.096343
XAV939	59.5305	96.2703	0.618368	-0.693462	-36.7398	high	0.0131134	-0.13398
Trametinib	0.292647	0.640049	0.457226	-1.12902	-0.347401	high	0.327999	-0.0615995
Dabrafenib	50.5881	105.612	0.478999	-1.06191	-55.0241	high	0.047945	-0.170346
Temozolomide	485.099	607.425	0.798616	-0.324426	-122.326	high	0.315659	-0.304202
Bleomycin (50 uM)	40.5357	260.921	0.155356	-2.68635	-220.386	high	0.0646579	-0.499233
AZD3514	50.1904	87.4864	0.573694	-0.801646	-37.296	high	0.0306532	-0.135086
Bleomycin (10 uM)	24.3199	59.1536	0.411131	-1.28233	-34.8337	high	0.100856	-0.130189
AZD6738	21.1281	31.4261	0.672311	-0.5728	-10.298	high	0.531492	-0.0813902
AZD5438	3.91649	4.59789	0.851801	-0.231412	-0.681405	high	0.237726	-0.0622638
AZD6094	36.2744	52.9163	0.685505	-0.544761	-16.6419	high	0.0121575	-0.0940076
Dyrk1b_0191	12.4074	69.2458	0.179179	-2.48053	-56.8384	high	0.0218008	-0.173954
AZD4877	0.626488	0.333837	1.87663	0.908141	0.292651	low	0.689061	-0.0603265
EphB4_9721	14.5231	51.9143	0.279752	-1.83778	-37.3912	high	0.0163797	-0.135276
Fulvestrant	74.9473	134.196	0.558491	-0.840394	-59.2487	high	0.0121575	-0.178748
AZD8931	11.9226	15.9827	0.745973	-0.422805	-4.06003	high	0.707589	-0.0689835
FEN1_3940	19.8584	129.48	0.153371	-2.70491	-109.622	high	0.000684075	-0.278935
FGFR_0939	11.4595	25.3856	0.451419	-1.14746	-13.926	high	0.112003	-0.088606
FGFR_3831	81.7895	115.458	0.708394	-0.497376	-33.6681	high	0.100856	-0.127871
BPTES	87.0639	153.676	0.566541	-0.819748	-66.6124	high	0.0112625	-0.193394
AZD7969	45.9976	39.6757	1.15934	0.213303	6.3219	low	0.199718	-0.0483349
AZD5582	28.2477	43.583	0.648135	-0.625633	-15.3353	high	0.227787	-0.0914089
IAP_5620	107.069	158.277	0.676465	-0.563912	-51.2082	high	0.0397462	-0.162756
IAP_7638	119.037	172.665	0.689415	-0.536556	-53.6271	high	0.112003	-0.167567
IGFR_3801	2.47868	6.16685	0.401936	-1.31496	-3.68817	high	0.0767563	-0.0682439
AZD1480	17.661	22.1034	0.799017	-0.323702	-4.4424	high	0.0905923	-0.069744
JAK1_3715	120.098	175.797	0.683164	-0.549697	-55.699	high	0.0163797	-0.171688
JAK3_7406	94.1935	154.28	0.610535	-0.711854	-60.0867	high	0.106317	-0.180415
MCT1_6447	110.977	157.622	0.704069	-0.506211	-46.6451	high	0.158581	-0.153681
MCT4_1422	110.816	182.724	0.606467	-0.721499	-71.9079	high	0.0609851	-0.203926
AZD2014	3.7014	8.30099	0.445899	-1.16521	-4.59959	high	0.0163797	-0.0700566
AZD8186	13.2483	32.8113	0.403773	-1.30838	-19.563	high	0.000615388	-0.0998173
AZD8835	21.2308	29.4363	0.721245	-0.471439	-8.20553	high	0.670713	-0.0772285
PI3Ka_4409	19.0927	27.5709	0.692495	-0.530124	-8.4782	high	0.616845	-0.0777708
AZD1208	59.9184	106.864	0.560695	-0.834711	-46.9461	high	0.068507	-0.15428
PLK_6522	1.36598	0.601316	2.27165	1.18374	0.764661	low	1	-0.0593877
RAF_9304	6.50364	36.5267	0.178051	-2.48963	-30.0231	high	0.0574829	-0.120621
PARP_9495	16.2345	23.8529	0.680612	-0.555096	-7.61833	high	0.00501302	-0.0760606
PARP_0108	13.6186	14.8052	0.919855	-0.120521	-1.18656	high	0.437452	-0.0632685
PARP_9482	3.63538	11.1992	0.324611	-1.62322	-7.56379	high	0.0327446	-0.0759521
TANK_1366	21.6536	46.157	0.469128	-1.09195	-24.5035	high	0.0046019	-0.109643
AZD1332	10.6797	30.4067	0.351228	-1.50952	-19.727	high	0.0423392	-0.100144
TTK_3146	19.2741	44.6203	0.431958	-1.21104	-25.3462	high	0.0857779	-0.11132
SN-38	0.204801	0.101663	2.01451	1.01043	0.103138	low	0.218141	-0.0607034
Pevonedistat	8.66397	12.2697	0.706128	-0.501998	-3.60572	high	0.408326	-0.0680799
PFI-3	158.161	222.459	0.710968	-0.492143	-64.2978	high	0.0857779	-0.18879
Camptothecin	3.71298	0.607374	6.11317	2.61192	3.10561	low	0.783312	-0.0547318
Staurosporine	0.431892	0.105347	4.0997	2.03552	0.326545	low	0.166261	-0.0602591
Irinotecan	274.764	88.6334	3.10001	1.63227	186.131	low	1	0.309287
Oxaliplatin	211.175	36.7466	5.74679	2.52276	174.429	low	0.366823	0.286012
PRIMA-1MET	723.083	394.518	1.83283	0.874069	328.565	low	0.112003	0.592573
Niraparib	370.361	180.285	2.0543	1.03865	190.075	low	0.564923	0.317132
MK-1775	4.55776	1.70117	2.67919	1.4218	2.85659	low	0.137119	-0.0552271
Dinaciclib	0.945903	0.144031	6.56735	2.71531	0.801872	low	0.068507	-0.0593137
EPZ004777	612.098	308.404	1.98473	0.988942	303.694	low	0.303622	0.543109
AZ960	118.571	64.1862	1.84729	0.885409	54.3843	low	0.0349539	0.0472563
Epirubicin	1.8703	4.39942	0.425123	-1.23405	-2.52913	high	0.366823	-0.0659387
Cyclophosphamide	814.982	278.02	2.93138	1.55158	536.962	low	0.190936	1.00705
Sapitinib	206.66	132.16	1.56371	0.644974	74.5002	low	0.437452	0.0872647
Uprosertib	114.159	51.7591	2.20557	1.14115	62.3994	low	0.199718	0.0631976
Alpelisib	125.004	65.4638	1.90951	0.933202	59.5399	low	0.74515	0.0575104
Taselisib	33.431	13.1555	2.54122	1.34552	20.2755	low	0.227787	-0.0205825
EPZ5676	1146.17	423.77	2.7047	1.43547	722.401	low	0.0218008	1.37587
SCH772984	3.46178	3.71733	0.931252	-0.102756	-0.255558	high	0.802593	-0.0614168
IWP-2	57.5141	25.3014	2.27316	1.1847	32.2127	low	0.00759196	0.00315936
Leflunomide	363.897	249.816	1.45666	0.542663	114.081	low	0.689061	0.165987
VE-822	221.193	57.9763	3.81524	1.93177	163.217	low	0.010425	0.263714
WZ4003	289.373	129.747	2.23028	1.15722	159.625	low	0.689061	0.25657
CZC24832	501.459	286.209	1.75207	0.809063	215.25	low	0.280455	0.367202
GSK2606414	126.679	79.3332	1.5968	0.675184	47.3461	low	0.452443	0.0332581
PFI3	503.113	280.065	1.79641	0.84512	223.048	low	0.0767563	0.382711
PCI-34051	484.154	186.941	2.58988	1.37288	297.213	low	0.422746	0.530218
RVX-208	437.002	212.424	2.05722	1.04069	224.578	low	0.652555	0.385755
OTX015	59.512	23.9849	2.48122	1.31105	35.527	low	0.616845	0.00975117
GSK343	60.1906	24.1661	2.4907	1.31655	36.0245	low	0.151167	0.0107405
ML323	298.774	147.776	2.0218	1.01564	150.998	low	0.208786	0.239412
Entospletinib	156.946	66.0127	2.37751	1.24945	90.9331	low	0.0857779	0.119948
PRT062607	235.784	63.2101	3.73016	1.89924	172.574	low	0.117922	0.282323
Picolinici-acid	427.757	225.648	1.89568	0.922714	202.108	low	0.137119	0.341065
AZD5153	14.755	21.4333	0.688412	-0.538655	-6.67835	high	0.960132	-0.0741911
CDK9_5576	5.76074	14.4656	0.398237	-1.3283	-8.70487	high	0.117922	-0.0782216
CDK9_5038	1.60511	4.60197	0.348788	-1.51958	-2.99686	high	0.920362	-0.066869
Eg5_9814	0.446484	0.152511	2.92754	1.54969	0.293972	low	0.467713	-0.0603238
ERK_2440	9.65905	23.864	0.404754	-1.30488	-14.205	high	0.380362	-0.0891608
ERK_6604	15.282	37.9967	0.402194	-1.31404	-22.7146	high	0.303622	-0.106086
IRAK4_4710	291.5	171.469	1.70002	0.76555	120.031	low	0.380362	0.177822
JAK1_8709	268.146	111.617	2.40237	1.26446	156.529	low	0.190936	0.250411
AZD5991	977.617	218.91	4.46583	2.15893	758.707	low	0.0064469	1.44808
PAK_5339	22.6487	15.4763	1.46344	0.549363	7.17234	low	0.652555	-0.0466435
TAF1_5496	93.108	55.4233	1.67994	0.748413	37.6847	low	0.117922	0.0140425
ULK1_4989	273.84	169.486	1.61571	0.692167	104.354	low	0.960132	0.146641
VSP34_8731	31.42	45.1079	0.696553	-0.521694	-13.6878	high	0.190936	-0.0881322
IGF1R_3801	23.4839	28.4098	0.826615	-0.274712	-4.92581	high	0.483258	-0.0707055
JAK_8517	243.056	60.2405	4.03475	2.01248	182.815	low	0.764161	0.302692
Ibrutinib	511.588	163.111	3.13644	1.64913	348.477	low	0.0327446	0.632177
Zoledronate	166.617	63.8699	2.60869	1.38333	102.747	low	0.0397462	0.143445
Acetalax	230.142	106.281	2.16542	1.11464	123.861	low	0.670713	0.185439
Carmustine	1454.7	561.377	2.59131	1.37368	893.322	low	0.0905923	1.71582
Topotecan	14.5495	6.32418	2.30062	1.20202	8.22535	low	0.821992	-0.0445491
Teniposide	18.6911	16.4808	1.13412	0.181568	2.21033	low	0.960132	-0.0565124
Mitoxantrone	58.1446	9.17265	6.33891	2.66424	48.972	low	0.353581	0.0364918
Dactinomycin	0.399025	0.128376	3.10826	1.63611	0.270649	low	0.190936	-0.0603702
Fludarabine	742.15	318.245	2.33201	1.22157	423.905	low	0.190936	0.782196
Nelarabine	1015.78	552.814	1.83747	0.877717	462.963	low	0.227787	0.859877
Vincristine	7.34406	4.00403	1.83417	0.875125	3.34003	low	0.634596	-0.0542655
Podophyllotoxin bromide	3.70934	2.68706	1.38044	0.465132	1.02228	low	0.616845	-0.0588753
Dihydrorotenone	3.41307	2.95423	1.15532	0.208288	0.45884	low	0.422746	-0.0599959
Gallibiscoquinazole	38.519	16.1829	2.38023	1.2511	22.3361	low	0.366823	-0.0164844
Elephantin	74.1928	87.894	0.844116	-0.244487	-13.7013	high	0.74515	-0.088159
Sinularin	90.2505	41.1375	2.19387	1.13348	49.113	low	0.0767563	0.0367723
Sabutoclax	2.18044	2.68127	0.813211	-0.298298	-0.500831	high	0.802593	-0.0619046
LY2109761	656.182	218.562	3.00227	1.58605	437.62	low	0.0218008	0.809472
OF-1	131.754	96.4999	1.36533	0.44925	35.2543	low	0.408326	0.00920875
MN-64	330.862	163.887	2.01885	1.01353	166.975	low	0.0905923	0.271189
KRAS (G12C) Inhibitor-12	756.458	237.803	3.18103	1.66949	518.655	low	0.499073	0.970644
BDP-00009066	56.8478	20.0442	2.83612	1.50392	36.8036	low	0.422746	0.0122901
Buparlisib	9.34907	5.30006	1.76395	0.818813	4.04901	low	0.764161	-0.0528555
Ulixertinib	7.8593	5.84854	1.34381	0.426324	2.01076	low	0.960132	-0.0569093
Venetoclax	26.6202	13.1136	2.02998	1.02146	13.5067	low	0.124077	-0.0340451
ABT737	23.7882	20.8514	1.14084	0.190101	2.93679	low	0.452443	-0.0550675
Afuresertib	95.9106	15.8807	6.03945	2.59442	80.0299	low	0.0725379	0.0982629
AGI-5198	276.448	168.347	1.64213	0.715569	108.101	low	0.208786	0.154093
AZD3759	33.7383	17.1224	1.97042	0.978504	16.6159	low	0.0574829	-0.0278612
AZD5363	185.51	40.8584	4.54032	2.18279	144.652	low	0.531492	0.226789
Osimertinib	12.6429	9.75816	1.29563	0.373649	2.88477	low	0.174211	-0.055171
Cediranib	24.6044	30.4774	0.8073	-0.308823	-5.87299	high	0.599311	-0.0725893
Ipatasertib	166.809	45.5871	3.65912	1.8715	121.222	low	0.0857779	0.180189
GDC0810	535.348	182.627	2.93137	1.55157	352.721	low	0.258492	0.640617
GNE-317	18.9986	8.04627	2.36117	1.2395	10.9523	low	0.783312	-0.0391255
GSK2578215A	620.691	250.069	2.48208	1.31155	370.622	low	0.452443	0.676221
I-BRD9	490.013	171.688	2.8541	1.51304	318.326	low	0.841498	0.572209
Telomerase Inhibitor IX	6.14708	14.1395	0.434744	-1.20176	-7.99244	high	0.634596	-0.0768047
MIRA-1	1145.2	343.518	3.33374	1.73714	801.683	low	0.047945	1.53356
NVP-ADW742	52.679	15.9414	3.30454	1.72445	36.7376	low	0.227787	0.0121589
P22077	429.594	149.703	2.86965	1.52087	279.891	low	0.24796	0.495767
Savolitinib	53.8674	19.4656	2.76732	1.46849	34.4018	low	0.0250392	0.00751323
UMI-77	102.143	57.3978	1.77957	0.831525	44.7453	low	0.269323	0.0280854
WIKI4	75.6518	79.9319	0.946452	-0.0793985	-4.28018	high	0.380362	-0.0694214
WEHI-539	97.2132	111.507	0.871815	-0.197906	-14.2935	high	0.068507	-0.0893368
BPD-00008900	432.263	162.835	2.65462	1.4085	269.429	low	0.380362	0.474958
BIBR-1532	552.511	268.373	2.05874	1.04176	284.138	low	0.124077	0.504213
Pyridostatin	171.112	96.2025	1.77866	0.830794	74.9094	low	0.467713	0.0880786
AMG-319	654.662	297.976	2.19703	1.13555	356.686	low	0.652555	0.648504
MK-8776	199.043	59.951	3.3201	1.73123	139.092	low	0.634596	0.215732
LJI308	478.499	232.09	2.0617	1.04383	246.409	low	0.227787	0.429174
AZ6102	20.6114	18.7338	1.10022	0.137797	1.87757	low	0.821992	-0.0571742
GSK591	342.215	135.731	2.52128	1.33416	206.484	low	0.366823	0.349768
VE821	337.136	70.5222	4.78057	2.25718	266.614	low	0.0397462	0.46936
AT13148	303.035	73.362	4.13068	2.04638	229.673	low	0.340639	0.395887

## Sheet: tableS6
TableS6:The GSVA package was employed to estimate pathway scores.
ID	signature gene
TCGA-A6-6780-01A	1.09708
TCGA-CM-5868-01A	1.13161
TCGA-CM-6165-01A	0.999174
TCGA-AA-3956-01A	0.919959
TCGA-AA-3527-01A	0.617033
TCGA-CA-6716-01A	0.942172
TCGA-D5-6930-01A	1.03689
TCGA-AY-A8YK-01A	0.964353
TCGA-CM-6164-01A	1.00967
TCGA-D5-6530-01A	0.960877
TCGA-G4-6323-01A	1.02709
TCGA-AA-3521-01A	0.843365
TCGA-NH-A50V-01A	0.96813
TCGA-A6-4107-01A	1.01667
TCGA-AY-4070-01A	0.964868
TCGA-QL-A97D-01A	1.06746
TCGA-AA-3530-01A	1.02176
TCGA-A6-5666-01A	1.19527
TCGA-AA-3655-01A	1.00483
TCGA-A6-5656-01A	0.986199
TCGA-A6-6653-01A	1.06326
TCGA-DM-A0XD-01A	1.0761
TCGA-DM-A28K-01A	0.978004
TCGA-A6-A565-01A	1.00242
TCGA-AD-6890-01A	1.05143
TCGA-A6-2676-01A	0.984544
TCGA-CM-5862-01A	0.912384
TCGA-AA-3815-01A	0.916581
TCGA-A6-6648-01A	1.10214
TCGA-D5-5541-01A	1.05581
TCGA-CM-6679-01A	0.93218
TCGA-AA-A02K-01A	0.986192
TCGA-A6-3810-01A	0.939823
TCGA-CM-6677-01A	1.04698
TCGA-G4-6306-01A	0.91777
TCGA-AA-3693-01A	1.0087
TCGA-AA-3712-01A	0.99929
TCGA-AA-3837-01A	0.99555
TCGA-A6-3807-01A	0.94033
TCGA-CM-6170-01A	0.973686
TCGA-AZ-6600-01A	1.02667
TCGA-AA-A00O-01A	0.950827
TCGA-AA-3941-01A	1.00168
TCGA-F4-6856-01A	1.0078
TCGA-DM-A1HA-01A	1.06909
TCGA-AA-3495-01A	0.971078
TCGA-AA-3862-01A	0.98795
TCGA-F4-6460-01A	0.907356
TCGA-CM-6162-01A	0.966209
TCGA-G4-6302-01A	0.973418
TCGA-AA-3511-01A	0.962349
TCGA-AA-A017-01A	0.893842
TCGA-CM-6167-01A	0.916539
TCGA-AA-3553-01A	1.07468
TCGA-CK-6751-01A	1.09453
TCGA-AA-A02E-01A	0.946181
TCGA-DM-A1D6-01A	1.06812
TCGA-AA-A01S-01A	0.875978
TCGA-A6-6141-01A	1.12004
TCGA-A6-2681-01A	0.875823
TCGA-AA-A00N-01A	1.05484
TCGA-DM-A0X9-01A	1.07918
TCGA-AA-3684-01A	0.667615
TCGA-AY-A71X-01A	0.984322
TCGA-AA-A00U-01A	1.08188
TCGA-DM-A1D8-01A	0.97833
TCGA-AY-6196-01A	0.80558
TCGA-A6-6650-01A	1.08199
TCGA-G4-6625-01A	1.00292
TCGA-AA-A022-01A	0.789042
TCGA-F4-6459-01A	1.0897
TCGA-D5-6529-01A	1.02369
TCGA-CM-5348-01A	0.917747
TCGA-A6-2679-01A	0.513956
TCGA-AA-A00D-01A	1.05981
TCGA-DM-A28C-01A	0.97763
TCGA-CA-5255-01A	0.996859
TCGA-AA-3519-01A	0.969506
TCGA-CA-5256-01A	1.08345
TCGA-AZ-4681-01A	1.01624
TCGA-AD-5900-01A	1.06225
TCGA-AZ-6599-01A	0.989847
TCGA-G4-6586-01A	0.970381
TCGA-AA-3518-01A	0.993439
TCGA-NH-A6GA-01A	0.966754
TCGA-AA-3688-01A	1.03657
TCGA-A6-6782-01A	1.05261
TCGA-F4-6461-01A	1.02265
TCGA-AA-A02Y-01A	1.04376
TCGA-CA-6717-01A	1.09438
TCGA-AA-3846-01A	0.980064
TCGA-CM-5861-01A	1.0535
TCGA-AZ-6603-01A	0.971834
TCGA-A6-6649-01A	0.952138
TCGA-CA-5797-01A	1.02897
TCGA-3L-AA1B-01A	1.00217
TCGA-CK-5914-01A	1.08097
TCGA-D5-6541-01A	0.995234
TCGA-AA-3966-01A	1.05829
TCGA-CM-6675-01A	0.974346
TCGA-CM-4750-01A	0.982264
TCGA-AA-A00Z-01A	1.00232
TCGA-AY-6386-01A	1.05223
TCGA-G4-6321-01A	0.765318
TCGA-G4-6320-01A	1.01371
TCGA-5M-AATA-01A	1.0478
TCGA-AA-A00K-01A	1.05436
TCGA-AA-A01I-01A	1.0322
TCGA-A6-5660-01A	1.05566
TCGA-CK-6747-01A	1.01469
TCGA-4N-A93T-01A	0.88919
TCGA-AA-3952-01A	0.99892
TCGA-NH-A6GB-01A	0.990392
TCGA-D5-6931-01A	1.03992
TCGA-AA-3973-01A	0.861407
TCGA-AA-3841-01A	0.70704
TCGA-A6-6654-01A	0.988657
TCGA-AA-A02H-01A	0.918946
TCGA-AA-3510-01A	1.00914
TCGA-AA-3562-01A	0.970887
TCGA-DM-A280-01A	1.0561
TCGA-AA-A024-01A	0.806895
TCGA-AA-3522-01A	1.04293
TCGA-CM-6168-01A	1.10592
TCGA-AA-3526-01A	1.15379
TCGA-G4-6314-01A	1.07988
TCGA-G4-6315-01A	1.10249
TCGA-F4-6854-01A	1.02561
TCGA-AA-A02F-01A	1.11849
TCGA-AZ-6605-01A	0.978813
TCGA-D5-6924-01A	1.04129
TCGA-DM-A28M-01A	1.11583
TCGA-DM-A1D4-01A	1.0277
TCGA-DM-A1D9-01A	1.0677
TCGA-D5-6928-01A	0.984495
TCGA-AZ-6606-01A	1.03229
TCGA-AA-A02W-01A	1.05462
TCGA-AA-3542-01A	0.866714
TCGA-CK-6746-01A	1.08716
TCGA-F4-6569-01A	1.12769
TCGA-AA-3529-01A	1.08113
TCGA-AA-3524-01A	1.02477
TCGA-AA-A02O-01A	0.87255
TCGA-CM-4752-01A	1.03236
TCGA-AA-3692-01A	0.95257
TCGA-A6-5661-01A	1.07566
TCGA-AA-3520-01A	0.97075
TCGA-AY-5543-01A	1.11492
TCGA-AA-3534-01A	1.05935
TCGA-AA-3971-01A	0.878715
TCGA-CA-6719-01A	1.09671
TCGA-AA-3818-01A	1.06426
TCGA-AD-6895-01A	1.04267
TCGA-QG-A5YV-01A	1.11327
TCGA-G4-6310-01A	0.935079
TCGA-G4-6307-01A	1.0253
TCGA-CM-5341-01A	1.03613
TCGA-G4-6627-01A	1.03329
TCGA-AA-3538-01A	1.00933
TCGA-AA-3544-01A	0.911663
TCGA-AA-3496-01A	0.912827
TCGA-AM-5821-01A	1.15585
TCGA-D5-6535-01A	1.03306
TCGA-D5-6532-01A	0.997735
TCGA-AA-3930-01A	1.06314
TCGA-AY-A54L-01A	1.13822
TCGA-AZ-4308-01A	0.667637
TCGA-5M-AATE-01A	0.98787
TCGA-F4-6704-01A	0.996296
TCGA-CM-6172-01A	1.05762
TCGA-A6-6781-01A	0.975841
TCGA-RU-A8FL-01A	1.04656
TCGA-AA-3821-01A	1.06001
TCGA-F4-6808-01A	1.03929
TCGA-AA-3994-01A	1.03678
TCGA-AZ-6607-01A	1.0305
TCGA-DM-A1D7-01A	1.03466
TCGA-AD-A5EJ-01A	1.09378
TCGA-D5-6932-01A	1.01673
TCGA-5M-AAT5-01A	1.09564
TCGA-AD-6901-01A	0.897382
TCGA-AA-3848-01A	0.749306
TCGA-AA-3543-01A	0.937433
TCGA-AZ-5407-01A	1.14537
TCGA-A6-5667-01A	1.10246
TCGA-AA-A00W-01A	0.975294
TCGA-AA-3664-01A	1.06231
TCGA-AD-6964-01A	1.00185
TCGA-DM-A285-01A	1.07213
TCGA-A6-5664-01A	1.16418
TCGA-A6-A5ZU-01A	0.894864
TCGA-F4-6806-01A	0.944132
TCGA-F4-6703-01A	1.08424
TCGA-AA-3972-01A	0.964934
TCGA-AA-3869-01A	1.03637
TCGA-CM-6678-01A	1.02064
TCGA-AA-A00F-01A	0.979439
TCGA-G4-6628-01A	1.01085
TCGA-G4-6303-01A	0.984882
TCGA-AA-3947-01A	1.06933
TCGA-AA-3986-01A	0.960433
TCGA-DM-A28F-01A	1.0173
TCGA-AA-3695-01A	0.988796
TCGA-A6-A566-01A	1.04788
TCGA-AA-3673-01A	1.02501
TCGA-F4-6807-01A	1.07683
TCGA-AA-3968-01A	1.00024
TCGA-DM-A28A-01A	1.09905
TCGA-4T-AA8H-01A	1.05164
TCGA-AA-3855-01A	0.910757
TCGA-G4-6298-01A	1.06499
TCGA-AA-3506-01A	0.816316
TCGA-CM-6163-01A	0.982465
TCGA-CK-5916-01A	1.1308
TCGA-CK-6748-01A	0.937721
TCGA-AA-A004-01A	0.514016
TCGA-AA-A03F-01A	0.59158
TCGA-A6-2686-01A	1.04464
TCGA-F4-6855-01A	0.950698
TCGA-CA-6715-01A	1.03826
TCGA-AA-3666-01A	1.00456
TCGA-NH-A50U-01A	1.16304
TCGA-AA-A01D-01A	0.902391
TCGA-DM-A1D0-01A	1.15607
TCGA-A6-2677-01A	1.13541
TCGA-A6-2675-01A	0.934194
TCGA-CK-5913-01A	1.0443
TCGA-AA-3488-01A	0.962546
TCGA-AA-3560-01A	0.866266
TCGA-G4-6311-01A	1.02354
TCGA-A6-5656-01A.1	0.986199
TCGA-AA-3525-01A	0.976974
TCGA-D5-6922-01A	0.989078
TCGA-DM-A288-01A	1.08644
TCGA-D5-6536-01A	1.01909
TCGA-AA-A01G-01A	1.05539
TCGA-NH-A8F7-01A	0.920821
TCGA-AZ-4684-01A	0.946505
TCGA-AA-3667-01A	0.691585
TCGA-AD-6899-01A	1.01433
TCGA-A6-5665-01A	1.08681
TCGA-AA-A00L-01A	0.954704
TCGA-QG-A5YX-01A	1.07304
TCGA-CM-5863-01A	0.980994
TCGA-AA-3864-01A	1.09779
TCGA-AA-3975-01A	0.789396
TCGA-A6-6137-01A	0.960944
TCGA-AA-A00J-01A	1.08073
TCGA-AA-3852-01A	1.05181
TCGA-AA-3856-01A	0.994176
TCGA-CK-4952-01A	1.07887
TCGA-A6-A56B-01A	1.02771
TCGA-CM-4746-01A	1.00213
TCGA-G4-6295-01A	1.05791
TCGA-DM-A28H-01A	1.06679
TCGA-CM-5349-01A	1.08407
TCGA-NH-A5IV-01A	0.959378
TCGA-AZ-5403-01A	1.04272
TCGA-AA-3844-01A	1.06843
TCGA-AA-3877-01A	1.06173
TCGA-CM-6676-01A	1.07565
TCGA-AZ-6601-01A	1.02261
TCGA-AA-3509-01A	1.07492
TCGA-AA-3548-01A	0.933415
TCGA-A6-2683-01A	0.637607
TCGA-CM-4751-01A	1.04716
TCGA-AA-3811-01A	1.00882
TCGA-CK-4951-01A	1.0221
TCGA-A6-2684-01A	0.916333
TCGA-AA-3715-01A	0.823814
TCGA-AZ-4315-01A	1.00196
TCGA-A6-2672-01A	0.947645
TCGA-AA-3516-01A	1.07523
TCGA-A6-2671-01A	1.03637
TCGA-AA-A01V-01A	0.887047
TCGA-AM-5820-01A	1.15258
TCGA-AA-3502-01A	1.06124
TCGA-AA-A01P-01A	1.06414
TCGA-A6-3808-01A	1.10787
TCGA-AZ-4616-01A	1.08019
TCGA-A6-2680-01A	0.878016
TCGA-AD-6963-01A	1.07645
TCGA-CM-4744-01A	1.02826
TCGA-A6-5657-01A	1.1408
TCGA-CM-6169-01A	0.949427
TCGA-AA-A00Q-01A	0.926517
TCGA-AA-3950-01A	1.0825
TCGA-DM-A282-01A	0.992934
TCGA-AA-3861-01A	1.11404
TCGA-CA-5796-01A	0.976936
TCGA-CK-4950-01A	1.06886
TCGA-CM-6680-01A	1.02526
TCGA-AA-3833-01A	0.946692
TCGA-AA-A029-01A	0.99847
TCGA-D5-5537-01A	1.02408
TCGA-AA-3679-01A	0.927376
TCGA-AA-3854-01A	0.988288
TCGA-AA-3549-01A	0.935707
TCGA-G4-6309-01A	1.0627
TCGA-NH-A8F8-01A	0.880517
TCGA-A6-6142-01A	0.88691
TCGA-F4-6570-01A	0.858196
TCGA-A6-A567-01A	1.01942
TCGA-D5-6920-01A	1.00351
TCGA-AA-3939-01A	1.00709
TCGA-AU-3779-01A	0.986502
TCGA-AA-A00A-01A	0.921928
TCGA-G4-6626-01A	1.15336
TCGA-D5-6538-01A	1.1226
TCGA-A6-2678-01A	1.03223
TCGA-AA-3713-01A	1.02946
TCGA-AA-A01X-01A	0.793388
TCGA-D5-6898-01A	1.05965
TCGA-D5-6533-01A	1.04491
TCGA-QG-A5YW-01A	1.06738
TCGA-AA-3696-01A	1.019
TCGA-AA-3555-01A	1.09884
TCGA-AZ-4614-01A	0.972058
TCGA-AA-3866-01A	0.975386
TCGA-AZ-6608-01A	1.13653
TCGA-SS-A7HO-01A	1.20402
TCGA-DM-A28G-01A	1.04448
TCGA-CA-5254-01A	1.0063
TCGA-AA-A01Q-01A	0.979893
TCGA-A6-3809-01A	1.13571
TCGA-AA-3514-01A	0.65243
TCGA-AA-3977-01A	1.11292
TCGA-G4-6297-01A	0.941277
TCGA-D5-5538-01A	1.03633
TCGA-AA-3980-01A	1.11496
TCGA-AY-4071-01A	0.72677
TCGA-F4-6463-01A	1.09888
TCGA-AA-3710-01A	0.980578
TCGA-AA-3556-01A	1.0468
TCGA-AA-A01R-01A	0.786976
TCGA-AA-3697-01A	1.00741
TCGA-DM-A1HB-01A	1.04725
TCGA-AA-3681-01A	1.00352
TCGA-AA-3531-01A	0.811736
TCGA-AA-3845-01A	1.1066
TCGA-AA-3660-01A	1.15533
TCGA-AA-A02R-01A	1.02652
TCGA-AA-3532-01A	0.970956
TCGA-AZ-4313-01A	0.937199
TCGA-G4-6588-01A	1.06207
TCGA-G4-6322-01A	1.06612
TCGA-AA-3875-01A	1.08239
TCGA-D5-6531-01A	1.02474
TCGA-AA-3489-01A	1.08917
TCGA-AA-3949-01A	1.05641
TCGA-AA-3662-01A	0.974705
TCGA-AA-3850-01A	0.97423
TCGA-A6-2684-01A.1	0.916333
TCGA-AU-6004-01A	0.979107
TCGA-CM-4747-01A	0.719833
TCGA-A6-2674-01A	1.03586
TCGA-AA-3494-01A	1.0104
TCGA-AZ-4615-01A	1.08071
TCGA-AA-A010-01A	1.09299
TCGA-AA-3819-01A	0.965559
TCGA-AA-3989-01A	0.819064
TCGA-AA-A01C-01A	0.987195
TCGA-A6-6138-01A	1.01717
TCGA-AA-3814-01A	0.934795
TCGA-A6-6652-01A	0.936096
TCGA-A6-3809-01A.1	1.13571
TCGA-A6-2677-01A.1	1.13541
TCGA-QG-A5Z1-01A	0.977756
TCGA-AA-3831-01A	0.999722
TCGA-WS-AB45-01A	1.06121
TCGA-A6-5659-01A	1.10046
TCGA-CK-5912-01A	0.957711
TCGA-D5-6537-01A	1.165
TCGA-DM-A0XF-01A	1.10449
TCGA-CM-6171-01A	1.0252
TCGA-A6-3810-01A.1	0.939823
TCGA-AA-3870-01A	0.959191
TCGA-AA-A00E-01A	1.01219
TCGA-CM-6161-01A	1.11066
TCGA-AA-A02J-01A	1.06714
TCGA-A6-6650-01A.1	1.08199
TCGA-D5-6539-01A	1.00554
TCGA-DM-A1DB-01A	1.10407
TCGA-A6-6781-01A.1	0.975841
TCGA-AA-A01F-01A	0.934626
TCGA-AZ-6598-01A	1.13373
TCGA-AA-3858-01A	1.03736
TCGA-CM-4743-01A	1.04269
TCGA-AA-3554-01A	0.966172
TCGA-A6-2682-01A	0.972883
TCGA-AA-3872-01A	1.00892
TCGA-AA-3678-01A	0.975017
TCGA-AA-3672-01A	0.674457
TCGA-D5-6923-01A	1.09902
TCGA-A6-2674-01A.1	1.03586
TCGA-AA-3812-01A	0.519031
TCGA-AA-3680-01A	0.990196
TCGA-NH-A6GC-01A	0.938219
TCGA-A6-4105-01A	1.08839
TCGA-AA-3867-01A	1.02209
TCGA-AA-3970-01A	1.11601
TCGA-5M-AAT6-01A	1.15621
TCGA-D5-7000-01A	1.02637
TCGA-AA-A01K-01A	1.02124
TCGA-AA-3955-01A	1.07029
TCGA-AA-3860-01A	0.952196
TCGA-G4-6293-01A	0.939374
TCGA-AD-A5EK-01A	1.06212
TCGA-A6-6780-01A.1	1.09708
TCGA-AA-3842-01A	1.04291
TCGA-CM-6166-01A	1.14811
TCGA-D5-6540-01A	1.04574
TCGA-F4-6809-01A	1.08897
TCGA-NH-A50T-01A	1.09529
TCGA-AA-3517-01A	0.866897
TCGA-AD-6888-01A	1.06697
TCGA-D5-5540-01A	1.15472
TCGA-A6-6140-01A	1.00789
TCGA-CK-5915-01A	1.10145
TCGA-D5-6926-01A	1.00002
TCGA-AA-3685-01A	1.05491
TCGA-QG-A5Z2-01A	1.07962
TCGA-AA-3663-01A	1.08469
TCGA-AA-A01Z-01A	1.00943
TCGA-T9-A92H-01A	1.08279
TCGA-AA-A03J-01A	0.774962
TCGA-A6-5662-01A	1.00769
TCGA-CM-4748-01A	0.892553
TCGA-CA-6718-01A	1.1069
TCGA-A6-6651-01A	1.02432
TCGA-AA-3492-01A	0.981697
TCGA-A6-5659-01A.1	1.10046
TCGA-5M-AAT4-01A	1.10487
TCGA-AA-A00R-01A	1.03701
TCGA-AD-6889-01A	1.0809
TCGA-CM-5344-01A	1.00536
TCGA-CM-5860-01A	1.06517
TCGA-G4-6294-01A	1.01449
TCGA-AA-3976-01A	1.08448
TCGA-CM-6674-01A	1.10496
TCGA-D5-6927-01A	1.03165
TCGA-AA-3984-01A	1.10781
TCGA-D5-5539-01A	0.996522
TCGA-AA-3982-01A	1.0551
TCGA-AD-6548-01A	1.09549
TCGA-AA-3851-01A	0.952496
TCGA-AY-6197-01A	1.00685
TCGA-G4-6299-01A	1.06009
TCGA-AA-3552-01A	0.919423
TCGA-AZ-4323-01A	0.981299
TCGA-F4-6805-01A	1.05781
TCGA-CM-5864-01A	1.10909
TCGA-G4-6317-01A	1.0798
TCGA-DM-A28E-01A	0.976137
TCGA-D5-6929-01A	1.04086
TCGA-AA-3979-01A	1.0647
TCGA-AY-A69D-01A	1.03979
TCGA-A6-2685-01A	0.922216
TCGA-D5-6534-01A	0.886149
TCGA-DM-A1DA-01A	1.0468
TCGA-AA-A01T-01A	0.704115
TCGA-AA-3675-01A	1.00654
TCGA-G4-6304-01A	1.06999
TCGA-AA-3561-01A	1.00065
TCGA-AD-6965-01A	1.04968
GSM1829199	1.05687
GSM1829200	1.149
GSM1829201	1.18832
GSM1829202	1.15053
GSM1829203	1.14441
GSM1829204	1.15082
GSM1829205	1.04005
GSM1829206	0.899188
GSM1829207	0.800772
GSM1829208	0.791312
GSM1829209	0.835009
GSM1829210	0.837541
GSM1829211	0.845968
GSM1829212	0.740807
GSM1829213	0.763123
GSM1829214	0.777937
GSM1829215	0.703353
GSM1829216	0.759596
GSM1829217	0.765006
GSM1829218	0.835797
GSM1829219	0.594087
GSM1829220	0.684936
GSM1829221	0.535044
GSM1829222	0.749723
GSM1829223	0.785929
GSM1829224	0.886
GSM1829225	0.789413
GSM1829226	0.795823
GSM1829227	0.835439
GSM1829228	0.875365
GSM1829229	0.78333
GSM1829230	0.931943
GSM1829231	0.883243
GSM1829232	0.999647
GSM1829233	0.808572
GSM1829234	0.375376
GSM1829235	1.14435
GSM1829236	0.965414
GSM1829237	0.739721
GSM1829238	1.04756
GSM1829239	0.919401
GSM1829240	1.09139
GSM1829241	0.848545
GSM1829242	0.788525
GSM1829243	0.760326
GSM1829244	1.07939
GSM1829245	0.950365
GSM1829246	0.754701
GSM1829247	0.972476
GSM1829248	0.888698
GSM1829249	0.655588
GSM1829250	1.04863
GSM1829251	1.07838
GSM1829252	1.06483
GSM1829253	0.861084
GSM1829254	0.883895
GSM1829255	1.00105
GSM1829256	0.767047
GSM1829257	0.589784
GSM1829258	0.981331
GSM1829259	0.877828
GSM1829260	1.08821
GSM1829261	1.09829
GSM1829262	1.00023
GSM1829263	0.868352
GSM1829264	0.728449
GSM1829265	1.03106
GSM1829266	1.06126
GSM1829267	0.91452
GSM1829268	0.907397
GSM1829269	0.968828
GSM1829270	0.805452
GSM1829271	1.03629
GSM1829272	0.890342
GSM1829273	0.874255
GSM1829274	1.1144
GSM1829275	0.891462
GSM1829276	1.15564
GSM1829277	0.973075
GSM1829278	1.06716
GSM1829279	1.08104
GSM1829280	0.917382
GSM1829281	0.802331
GSM1829282	0.914807
GSM1829283	0.970988
GSM1829284	0.887836
GSM1829285	0.936358
GSM1829286	1.11451
GSM1829287	1.12253
GSM1829288	0.894321
GSM1829289	1.09565
GSM1829290	1.07671
GSM1829291	0.896493
GSM1829292	1.15669
GSM1829293	1.05379
GSM1829294	0.991256
GSM1829295	1.06098
GSM1829296	0.962292
GSM1829297	1.05137
GSM1829298	1.07289
GSM1829299	1.05438
GSM1829300	0.96768
GSM1829301	1.04263
GSM1829302	1.04996
GSM1829303	1.0099
GSM1829304	1.00164
GSM1829305	0.92001
GSM1829306	0.992731
GSM1829307	1.01586
GSM1829308	0.961227
GSM1829309	0.941531
GSM1829310	1.06196
GSM1829311	0.800497
GSM1829312	1.06054
GSM1829313	0.954288
GSM1829314	1.12841
GSM1829315	0.958967
GSM1829316	0.916553
GSM1829317	1.05019
GSM1829318	0.892832
GSM1829319	1.0144
GSM1829320	1.04261
GSM1829321	1.00151
GSM1829322	1.13745
GSM1829323	0.91922
GSM1829324	0.982192
GSM1829325	1.02001
GSM1829326	1.00235
GSM1829327	0.960959
GSM1829328	1.18294
GSM1829329	1.0414
GSM1829330	0.948531
GSM1829331	1.15143
GSM1829332	1.04447
GSM1829333	1.15608
GSM1829334	1.04193
GSM1829335	1.04543
GSM1829336	0.97098
GSM1829337	0.999452
GSM1829338	0.993633
GSM1829339	1.0809
GSM1829340	0.996473
GSM1829341	1.08138
GSM1829342	0.977022
GSM1829343	1.10329
GSM1829344	1.011
GSM1829345	0.886042
GSM1829346	1.09365
GSM1829347	1.08361
GSM1829348	1.07024
GSM1829349	0.781766
GSM1829350	0.876293
GSM1829351	0.836707
GSM1829352	0.869336
GSM1829353	1.03087
GSM1829354	0.865152
GSM1829355	0.968116
GSM1829356	0.803246
GSM1829357	0.858543
GSM1829358	1.04725
GSM1829359	0.857056
GSM1829360	1.08909
GSM1829361	0.991583
GSM1829362	1.07635
GSM1829363	1.01409
GSM1829364	1.12133
GSM1829365	0.985345
GSM1829366	0.981948
GSM1829367	0.986791
GSM1829368	0.904514
GSM1829369	0.940822
GSM1829370	0.919585
GSM1829371	1.00834
GSM1829372	0.99978
GSM1829373	0.874027
GSM1829374	0.800217
GSM1829375	0.9133
GSM1829376	1.04143
GSM1829377	1.07962
GSM1829378	0.963761
GSM1829379	1.09851
GSM1829380	0.971695
GSM1829381	0.989178
GSM1829382	1.02217
GSM1829383	0.665016
GSM1829384	1.04211
GSM1829385	1.01219
GSM1829386	1.15411
GSM1829387	0.970986
GSM971957	1.05081
GSM971958	0.980404
GSM971959	1.09149
GSM971960	1.09474
GSM971961	0.891766
GSM971962	0.914076
GSM971963	0.962206
GSM971964	0.942271
GSM971965	0.975737
GSM971966	1.01295
GSM971967	1.01434
GSM971968	0.944736
GSM971969	0.957636
GSM971970	1.05988
GSM971971	1.11883
GSM971972	0.980346
GSM971973	0.994081
GSM971974	0.878601
GSM971975	1.02467
GSM971976	1.00602
GSM971977	0.89382
GSM971978	1.07935
GSM971979	0.990065
GSM971980	0.914225
GSM971981	1.06867
GSM971982	1.04931
GSM971983	1.0758
GSM971984	1.10329
GSM971985	1.0404
GSM971986	0.546613
GSM971987	0.751715
GSM971988	0.818384
GSM971989	0.876266
GSM971990	1.14459
GSM971991	1.13422
GSM971992	1.09103
GSM971993	1.1046
GSM971994	1.0862
GSM971995	0.804949
GSM971996	0.796378
GSM971997	0.954019
GSM971998	0.957413
GSM971999	1.03939
GSM972000	0.814584
GSM972001	1.0141
GSM972002	1.12632
GSM972003	0.807489
GSM972004	0.824938
GSM972005	0.93602
GSM972006	0.865665
GSM972007	0.890624
GSM972008	0.907793
GSM972009	0.930543
GSM972010	1.077
GSM972011	0.562003
GSM972012	1.08005
GSM972013	1.10492
GSM972014	1.13468
GSM972015	1.04518
GSM972016	1.01976
GSM972017	0.771028
GSM972018	0.991051
GSM972019	0.943385
GSM972020	1.0385
GSM972021	1.10406
GSM972022	0.985298
GSM972023	0.970167
GSM972024	0.98507
GSM972025	0.987752
GSM972026	0.965965
GSM972027	0.925965
GSM972028	0.861163
GSM972029	0.861283
GSM972030	0.932275
GSM972031	0.788945
GSM972032	1.00273
GSM972033	0.823093
GSM972034	1.0121
GSM972035	1.17256
GSM972036	0.992545
GSM972037	1.12913
GSM972038	1.0843
GSM972039	0.701655
GSM972040	1.14128
GSM972041	1.01983
GSM972042	0.96499
GSM972043	1.09719
GSM972044	1.04429
GSM972045	1.00511
GSM972046	0.863173
GSM972047	1.05148
GSM972048	0.996169
GSM972049	1.07763
GSM972050	0.884003
GSM972051	0.96462
GSM972052	1.10731
GSM972053	0.947611
GSM972054	0.946522
GSM972055	0.931936
GSM972056	0.967237
GSM972057	0.917474
GSM972058	1.01823
GSM972059	0.553538
GSM972060	1.01038
GSM972061	0.553546
GSM972062	0.986438
GSM972063	1.06342
GSM972064	0.919602
GSM972065	1.09551
GSM972066	1.01767
GSM972067	0.896216
GSM972068	0.724542
GSM972069	1.14851
GSM972070	0.945842
GSM972071	1.09758
GSM972072	1.10346
GSM972073	1.08099
GSM972074	1.02711
GSM972075	1.08889
GSM972076	1.06627
GSM972077	0.443731
GSM972078	0.87075
GSM972079	0.58145
GSM972080	1.05073
GSM972081	1.10433
GSM972082	0.955365
GSM972083	1.05163
GSM972084	0.948973
GSM972085	0.998756
GSM972086	1.11657
GSM972087	1.096
GSM972088	0.837252
GSM972089	0.911486
GSM972090	1.06189
GSM972091	1.06897
GSM972092	0.961832
GSM972093	0.897358
GSM972094	1.0752
GSM972095	0.97993
GSM972096	0.839385
GSM972097	0.20402
GSM972098	0.698705
GSM972099	1.0071
GSM972100	0.898584
GSM972101	0.929824
GSM972102	0.870718
GSM972103	1.08299
GSM972104	0.945598
GSM972105	0.456775
GSM972106	0.948206
GSM972107	0.862319
GSM972108	0.959631
GSM972109	1.07286
GSM972110	1.12265
GSM972111	0.70489
GSM972112	0.989694
GSM972113	0.63758
GSM972114	1.02934
GSM972115	1.01556
GSM972116	0.824791
GSM972117	1.01064
GSM972118	0.954239
GSM972119	1.07596
GSM972120	1.08903
GSM972121	0.864558
GSM972122	1.10026
GSM972123	0.926132
GSM972124	0.929123
GSM972125	0.942211
GSM972126	0.849837
GSM972127	0.468537
GSM972128	1.02608
GSM972129	0.990448
GSM972130	0.841746
GSM972131	0.815921
GSM972132	1.06749
GSM972133	0.898872
GSM972134	1.01278
GSM972135	1.11539
GSM972136	1.12509
GSM972137	1.12225
GSM972138	1.08939
GSM972139	1.04466
GSM972140	1.03261
GSM972141	1.08426
GSM972142	0.988313
GSM972143	1.16359
GSM972144	0.961878
GSM972145	0.913617
GSM972146	0.998996
GSM972147	1.03569
GSM972148	1.03193
GSM972149	0.920763
GSM972150	1.0302
GSM972151	1.1665
GSM972152	1.05214
GSM972153	1.11579
GSM972154	1.07468
GSM972155	1.11427
GSM972156	1.0526
GSM972157	1.09595
GSM972158	1.00476
GSM972159	1.09219
GSM972160	1.10054
GSM972161	1.07948
GSM972162	1.10307
GSM972163	0.970916
GSM972164	1.05654
GSM972165	1.03551
GSM972166	1.05207
GSM972167	1.09319
GSM972168	1.06807
GSM972169	1.07182
GSM972170	1.13386
GSM972171	1.04207
GSM972172	0.604244
GSM972173	0.842698
GSM972174	0.975649
GSM972175	0.741491
GSM972176	0.881253
GSM972177	0.720745
GSM972178	0.533621
GSM972179	0.665874
GSM972180	0.902735
GSM972181	0.640571
GSM972182	0.982915
GSM972183	0.810136
GSM972184	0.98854
GSM972185	1.01697
GSM972186	0.474425
GSM972187	1.0113
GSM972188	0.79086
GSM972189	1.05978
GSM972190	0.636923
GSM972191	0.988765
GSM972192	0.910359
GSM972193	0.747964
GSM972194	0.755202
GSM972195	0.902089
GSM972196	0.99206
GSM972197	1.04988
GSM972198	1.09548
GSM972199	0.831363
GSM972200	0.917333
GSM972201	0.791851
GSM972202	1.01224
GSM972203	0.902997
GSM972204	0.956815
GSM972205	0.959882
GSM972206	1.0233
GSM972207	1.12165
GSM972208	1.00574
GSM972209	1.05199
GSM972210	0.967269
GSM972211	1.06624
GSM972212	1.10508
GSM972213	1.0206
GSM972214	1.06534
GSM972215	1.09817
GSM972216	0.883836
GSM972217	0.807234
GSM972218	1.05978
GSM972219	0.963897
GSM972220	1.01576
GSM972221	1.03714
GSM972222	1.04617
GSM972223	0.927912
GSM972224	0.906965
GSM972225	1.08553
GSM972226	0.948497
GSM972227	1.03742
GSM972228	1.03074
GSM972229	0.996558
GSM972230	1.07527
GSM972231	1.04831
GSM972232	0.828459
GSM972233	1.20092
GSM972234	0.964332
GSM972235	1.14616
GSM972236	1.03569
GSM972237	1.16574
GSM972238	1.13412
GSM972239	1.10827
GSM972240	0.860665
GSM972241	1.11708
GSM972242	1.12009
GSM972243	1.08103
GSM972244	0.883717
GSM972245	1.0934
GSM972246	0.934883
GSM972247	0.917201
GSM972248	1.07399
GSM972249	1.05728
GSM972250	1.08841
GSM972251	0.953499
GSM972252	1.07232
GSM972253	0.997074
GSM972254	0.766841
GSM972255	0.955912
GSM972256	0.563247
GSM972257	0.966473
GSM972258	1.12146
GSM972259	0.98736
GSM972260	0.670623
GSM972261	1.04327
GSM972262	0.739088
GSM972263	1.03436
GSM972264	1.0178
GSM972265	0.957559
GSM972266	0.891996
GSM972267	0.989323
GSM972268	0.959402
GSM972269	1.02126
GSM972270	1.00819
GSM972271	0.707423
GSM972272	0.957777
GSM972273	0.977569
GSM972274	0.767532
GSM972275	0.623715
GSM972276	0.971757
GSM972277	1.00146
GSM972278	0.763085
GSM972279	1.0573
GSM972280	0.874317
GSM972281	1.12249
GSM972282	0.693599
GSM972283	0.649971
GSM972284	1.11748
GSM972285	0.869452
GSM972286	1.03166
GSM972287	0.987731
GSM972288	0.928856
GSM972289	1.08763
GSM972290	0.847778
GSM972291	0.920208
GSM972292	0.884704
GSM972293	1.01631
GSM972294	0.992175
GSM972295	1.00653
GSM972296	1.00226
GSM972297	0.91388
GSM972298	1.0455
GSM972299	0.831499
GSM972300	0.989007
GSM972301	0.693381
GSM972302	0.996013
GSM972303	1.08575
GSM972304	0.654439
GSM972305	0.792562
GSM972306	0.762595
GSM972307	0.963377
GSM972308	0.746269
GSM972309	1.11155
GSM972310	1.04914
GSM972311	0.485407
GSM972312	0.998088
GSM972313	1.0116
GSM972314	0.981235
GSM972315	0.923221
GSM972316	1.04319
GSM972317	1.01104
GSM972318	1.05777
GSM972319	1.05039
GSM972320	1.07554
GSM972321	0.935556
GSM972322	0.897511
GSM972323	1.02558
GSM972324	0.973768
GSM972325	1.15
GSM972326	0.700972
GSM972327	0.729828
GSM972328	0.987332
GSM972329	0.98088
GSM972330	1.0159
GSM972331	1.03055
GSM972332	0.970246
GSM972333	1.04941
GSM972334	1.06532
GSM972335	1.06259
GSM972336	0.941969
GSM972337	1.06747
GSM972338	0.998791
GSM972339	1.05399
GSM972340	0.886998
GSM972341	1.03193
GSM972342	0.851043
GSM972343	0.9984
GSM972344	1.12062
GSM972345	0.781341
GSM972346	1.01764
GSM972347	1.04209
GSM972348	1.12021
GSM972349	0.788758
GSM972350	1.01754
GSM972351	1.10371
GSM972352	0.935767
GSM972353	1.13045
GSM972354	1.06099
GSM972355	1.02834
GSM972356	1.09165
GSM972357	0.431775
GSM972358	1.10363
GSM972359	0.79118
GSM972360	1.19013
GSM972361	1.07953
GSM972362	1.07448
GSM972363	1.08271
GSM972364	1.08818
GSM972365	1.01306
GSM972366	0.828312
GSM972367	0.653221
GSM972368	1.07801
GSM972369	0.859729
GSM972370	1.01151
GSM972371	0.701245
GSM972372	1.01721
GSM972373	0.732477
GSM972374	0.942556
GSM972375	0.749105
GSM972376	0.910285
GSM972377	0.778526
GSM972378	0.695967
GSM972379	0.741615
GSM972380	0.948065
GSM972381	0.56334
GSM972382	1.037
GSM972383	0.914552
GSM972384	1.09528
GSM972385	0.765648
GSM972386	1.00996
GSM972387	1.04338
GSM972388	1.07829
GSM972389	1.07028
GSM972390	0.733537
GSM972391	0.925766
GSM972392	1.06224
GSM972393	0.957204
GSM972394	0.861161
GSM972395	0.975466
GSM972396	1.04162
GSM972397	1.11763
GSM972398	1.0983
GSM972399	1.0255
GSM972400	0.895234
GSM972401	1.00846
GSM972402	0.908886
GSM972403	1.03682
GSM972404	1.04486
GSM972405	1.0702
GSM972406	0.936615
GSM972407	0.921194
GSM972408	1.02444
GSM972409	0.91019
GSM972410	0.659047
GSM972411	1.06396
GSM972412	1.00714
GSM972413	0.834844
GSM972414	1.11976
GSM972415	1.13552
GSM972416	0.896778
GSM972417	0.896241
GSM972418	0.832173
GSM972419	1.05119
GSM972420	0.666245
GSM972421	0.927643
GSM972422	0.642932
GSM972423	0.874062
GSM972424	0.72468
GSM972425	0.864217
GSM972426	0.784101
GSM972427	0.795202
GSM972428	0.68185
GSM972429	0.869987
GSM972430	1.03887
GSM972431	1.02173
GSM972432	0.791381
GSM972433	1.08824
GSM972434	0.977861
GSM972435	1.06396
GSM972436	1.03201
GSM972437	0.932031
GSM972438	0.871866
GSM972439	1.01017
GSM972440	0.978048
GSM972441	0.7681
GSM972442	1.00049
GSM972443	0.990074
GSM972444	0.80902
GSM972445	0.803833
GSM972446	0.820533
GSM972447	0.943041
GSM972448	0.995137
GSM972449	1.10857
GSM972450	1.14652
GSM972451	1.00636
GSM972452	1.03973
GSM972453	1.02374
GSM972454	1.03518
GSM972455	0.843964
GSM972456	1.10368
GSM972457	0.846091
GSM972458	1.02195
GSM972459	1.02555
GSM972460	0.96711
GSM972461	0.855751
GSM972462	1.15798
GSM972463	0.725151
GSM972464	1.00912
GSM972465	1.07785
GSM972466	1.18399
GSM972467	0.767202
GSM972468	1.04336
GSM972469	1.00187
GSM972470	0.998567
GSM972471	1.0573
GSM972472	1.06002
GSM972473	1.09155
GSM972474	1.11951
GSM972475	0.81756
GSM972476	1.00577
GSM972477	0.928076
GSM972478	1.01192
GSM972479	0.716255
GSM972480	1.06455
GSM972481	1.01407
GSM972482	0.956575
GSM972483	1.0205
GSM972484	0.996628
GSM972485	0.759105
GSM972486	0.866026
GSM972487	0.841108
GSM972488	0.95534
GSM972489	0.843098
GSM972490	1.07962
GSM972491	1.08856
GSM972492	0.991728
GSM972493	0.953133
GSM972494	0.934897
GSM972495	0.901516
GSM972496	1.02074
GSM972497	1.09548
GSM972498	1.10709
GSM972499	1.13275
GSM972500	0.390955
GSM972501	0.822523
GSM972502	0.776974
GSM972503	0.868101
GSM972504	0.781272
GSM972505	0.913483
GSM972506	0.771818
GSM972507	1.03987
GSM972508	1.08048
GSM972509	1.00827
GSM972510	0.977901
GSM972511	1.08672
GSM972512	1.04472
GSM972513	1.04506
GSM972514	1.05678
GSM972515	1.15944
GSM972516	0.763447
GSM972517	1.04795
GSM972518	0.936128
GSM972519	0.869004
GSM972520	1.03486
GSM972521	0.959073
GSM972522	0.767939
GSM1681353	0.722582
GSM1681354	0.665452
GSM1681355	0.721787
GSM1681356	0.703641
GSM1681357	0.725273
GSM1681358	0.847199
GSM1681359	0.684638
GSM1681360	0.693224
GSM1681361	0.622739
GSM1681362	0.905365
GSM1681363	0.873742
GSM1681364	0.739397
GSM1681365	0.692757
GSM1681366	0.704169
GSM1681367	0.642188
GSM1681368	0.936852
GSM1681369	0.938916
GSM1681370	0.622705
GSM1681371	0.890397
GSM437093	1.01657
GSM437094	1.06486
GSM437095	0.912858
GSM437096	1.06836
GSM437097	1.05354
GSM437098	1.12886
GSM437099	1.01786
GSM437100	0.752984
GSM437101	1.01879
GSM437102	0.883426
GSM437103	0.99063
GSM437104	0.8371
GSM437105	1.00902
GSM437106	1.1142
GSM437107	1.08387
GSM437108	1.001
GSM437109	0.818572
GSM437110	0.978951
GSM437111	0.578801
GSM437112	1.18589
GSM437113	0.729829
GSM437114	1.0204
GSM437115	0.808129
GSM437116	1.01941
GSM437117	1.06738
GSM437118	0.870896
GSM437119	0.830317
GSM437120	0.966426
GSM437121	1.06982
GSM437122	1.07283
GSM437123	0.984218
GSM437124	0.975728
GSM437125	0.919266
GSM437126	1.08926
GSM437127	0.922172
GSM437128	1.06817
GSM437129	1.03884
GSM437130	0.977517
GSM437131	0.800542
GSM437132	0.932138
GSM437133	0.931388
GSM437134	0.465472
GSM437135	0.925588
GSM437136	0.841503
GSM437137	1.02058
GSM437138	1.04453
GSM437139	0.97826
GSM437140	1.05164
GSM437141	1.06067
GSM437142	1.11741
GSM437143	1.0558
GSM437144	0.961551
GSM437145	0.959575
GSM437146	0.993953
GSM437147	1.01055
GSM437148	1.04891
GSM437149	1.04947
GSM437150	0.759434
GSM437151	0.925199
GSM437152	0.900975
GSM437153	0.70898
GSM437154	0.713284
GSM437155	0.938431
GSM437156	0.896062
GSM437157	0.968995
GSM437158	1.09623
GSM437159	1.00474
GSM437160	1.13209
GSM437161	0.996137
GSM437162	0.998758
GSM437163	0.389267
GSM437164	0.961951
GSM437165	0.929533
GSM437166	0.713519
GSM437167	1.03408
GSM437168	1.12307
GSM437169	0.954144
GSM437170	0.997839
GSM437171	1.03307
GSM437172	1.02937
GSM437173	1.00841
GSM437174	1.04897
GSM437175	0.919933
GSM437176	0.91312
GSM437177	1.10437
GSM437178	1.06333
GSM437179	0.949636
GSM437180	1.00762
GSM437181	1.03614
GSM437182	0.951104
GSM437183	1.1102
GSM437184	0.999994
GSM437185	0.813623
GSM437186	1.08845
GSM437187	0.942856
GSM437188	1.1023
GSM437189	0.940985
GSM437190	0.988652
GSM437191	0.980048
GSM437192	1.05925
GSM437193	1.08981
GSM437194	1.01406
GSM437195	0.994302
GSM437196	1.09908
GSM437197	0.908104
GSM437198	1.02842
GSM437199	0.839375
GSM437200	1.02129
GSM437201	0.653504
GSM437202	1.05251
GSM437203	0.986577
GSM437204	0.606314
GSM437205	0.340667
GSM437206	1.13771
GSM437207	1.15809
GSM437208	0.947589
GSM437209	0.840252
GSM437210	1.01664
GSM437211	1.04454
GSM437212	0.969785
GSM437213	0.997276
GSM437214	0.995625
GSM437215	0.419582
GSM437216	1.02789
GSM437217	0.932479
GSM437218	1.09938
GSM437219	1.00217
GSM437220	1.17104
GSM437221	1.09334
GSM437222	0.830379
GSM437223	1.00332
GSM437224	1.05805
GSM437225	1.11463
GSM437226	0.685548
GSM437227	1.03787
GSM437228	1.00243
GSM437229	0.713452
GSM437230	0.591665
GSM437231	0.980568
GSM437232	0.34336
GSM437233	0.809189
GSM437234	0.985581
GSM437235	0.946049
GSM437236	1.07192
GSM437237	0.949601
GSM437238	0.98048
GSM437239	0.890287
GSM437240	1.093
GSM437241	0.876102
GSM437242	1.0355
GSM437243	1.01488
GSM437244	1.07253
GSM437245	1.03354
GSM437246	1.06103
GSM437247	1.04433
GSM437248	1.08024
GSM437249	1.11651
GSM437250	0.960765
GSM437251	0.761794
GSM437252	0.806107
GSM437253	1.05296
GSM437254	0.955329
GSM437255	0.891459
GSM437256	0.847363
GSM437257	0.950186
GSM437258	1.00233
GSM437259	0.923739
GSM437260	1.03651
GSM437261	0.916074
GSM437262	0.524193
GSM437263	0.974447
GSM437264	1.08907
GSM437265	1.10063
GSM437266	0.637285
GSM437267	0.841931
GSM437268	0.729456
GSM437269	0.920739
GSM734111	0.989922
GSM734112	1.15463
GSM734113	0.809734
GSM734114	0.814184
GSM734115	0.565766
GSM734116	0.236784
GSM734117	0.888666
GSM734118	1.10475
GSM734119	1.04839
GSM734120	0.909841
GSM734121	1.0538
GSM734122	0.897557
GSM734123	1.09138
GSM734124	1.00004
GSM734125	1.09466
GSM734126	0.980623
GSM734127	1.00268
GSM734128	0.920765
GSM734129	1.04312
GSM734130	0.870458
GSM734131	1.03637
GSM734132	0.976045
GSM734133	1.072
GSM734134	0.976635
GSM734135	0.823358
GSM734136	1.04918
GSM734137	0.94211
GSM734138	0.86377
GSM734139	0.459734
GSM734140	0.950883
GSM734141	1.09737
GSM734142	0.912271
GSM734143	1.07801
GSM734144	1.06449
GSM734145	0.848958
GSM734146	0.940151
GSM734147	0.991375
GSM734148	0.923465
GSM734149	0.998249
GSM734150	0.733112
GSM734151	0.90475
GSM734152	0.93595
GSM734153	1.07537
GSM734154	0.998605
GSM734155	1.11747
GSM734156	0.979425
GSM734157	0.999898
GSM734158	0.93894
GSM734159	0.969497
GSM734160	0.993789
GSM734161	1.11736
GSM734162	1.11131
GSM734163	0.797395
GSM734164	0.756857
GSM734165	1.03513
GSM734166	1.04751
GSM734167	1.03018
GSM734168	0.806967
GSM734169	0.935754
GSM734170	1.06332
GSM734171	1.02438
GSM734172	1.11533
GSM734173	0.921884
GSM734174	1.01125
GSM734175	0.908738
